# Supplementary material for: Contributions to the Flora of Tropical East Africa
Source: Plants (Basel). 2023 Mar 16;12(6):1336. doi: 10.3390/plants12061336 (PMC10056497; doi:10.3390/plants12061336)
Supplement: Supplementary file 1 [file plants-12-01336-s001.zip]

Archive with 1 entries (1 files):
- plants-2270170-supplementary.xlsx
