# Supplementary material for: Contributions to the Flora of Tropical East Africa
Source: Plants (Basel). 2023 Mar 16;12(6):1336. doi: 10.3390/plants12061336 (PMC10056497; doi:10.3390/plants12061336)
Supplement: Supplementary file 1 [file plants-12-01336-s001.zip › plants-2270170-supplementary.xlsx]

## Sheet: New and newly recorded taxa in 
New and newly recorded taxa in tropical East Africa
Groups	Family	Genus	Species	Life Forms	Endemism	IUCN Red List Category	New Species(NS) or New Record (NR)	Published Year	Occurrence Locations	Basionym	Data sources
Angiosperms	Acanthaceae	Barleria	Barleria mirabilis I. Darbysh. & Q. Luke	Tree	endemic	VU	NS	2016	Tanzania: the Uzondo Plateau		https://doi.org/10.1007/s12225-016-9622-0
Angiosperms	Acanthaceae	Dicliptera	Dicliptera maculata subsp. pallidiflora I.Darbysh.	Herb	near-endemic	NE	NS	2015	Tanzania: Selous Game Reserve		https://www.ipni.org/n/77147176-1
Angiosperms	Acanthaceae	Justicia	Justicia jamisonii Jongkind & Vollesen	Herb	near-endemic	EN	NS	2008	Kenya: Kakamega Forest		https://doi.org/10.1007/s12225-011-9300-1
Angiosperms	Acanthaceae	Justicia	Justicia abscondita Champl.	Herb	near-endemic	VU	NS	2013	Tanzania: Mpanda District		http://dx.doi.org/10.5091/plecevo.2013.715
Angiosperms	Acanthaceae	Justicia	Justicia pseudotenella Champl.	Herb	near-endemic	EN	NS	2013	Tanzania: Mpanda District		https://doi.org/10.1007/s12225-011-9300-1
Angiosperms	Aïzoaceae	Delosperma	Delosperma heidihartmanniae L.E.Newton & Liede	Herb	endemic	NE	NS	2018	Kenya: Marsabit County, Mount Baio		https://doi.org/10.2985/026.025.0109
Angiosperms	Aïzoaceae	Delosperma	Delosperma melepoense L.E.Newton & Liede	Herb	endemic	NE	NS	2018	Kenya: Kajiado County, Malepo Hills		https://doi.org/10.2985/026.025.0109
Angiosperms	Aïzoaceae	Trianthema	Trianthema corallicola H.E.K.Hartmann & Liede	Herb	near-endemic	NE	NS	2011	Kenya: Lamu, Takwa		https://doi.org/10.5091/plecevo.2011.512
Angiosperms	Amaranthaceae	Atriplex	Atriplex brenanii Sukhor.	Shrub	near-endemic	NE	NS	2012	Tanzania: Manyara region, Mbulu district; Kenya: Rift Valley province		http://dx.doi.org/10.3372/wi.42.42202
Angiosperms	Amaranthaceae	Dysphania	Psilotrichum suffruticosum C.C.Towns.	Shrub	endemic	NE	NS	1991	Tanzania: Dodoma District, Lamiati/Msisi village		https://www.jstor.org/stable/4110548
Angiosperms	Amaryllidaceae	Crinum	Crinum luangwense Uttgaard & Bjorå	Herb	near-endemic	NE	NS	2021	Tanzania: Ufipa District		https://doi.org/10.1016/j.sajb.2021.07.016
Angiosperms	Ancistrocladaceae	Ancistrocladus	Ancistrocladus tanzaniensis Cheek & Frim.-Møll.	Liana	endemic	CR	NS	2000	Tanzania: Iringa District		https://doi.org/10.2307/4117778
Angiosperms	Annonaceae	Isolona	Isolona linearis Couvreur	Tree	endemic	EN	NS	2006	Tanzania: Iringa Region, Mufindi District		https://www.researchgate.net/publication/40110618
Angiosperms	Annonaceae	Lukea	Lukea quentinii Gosline & Cheek	Shrub	endemic	CR	NS	2021	Kenya: Kilifi County, Kaya Ribe		https://doi.org/10.1101/2021.05.14.444227
Angiosperms	Annonaceae	Lukea	Lukea triciae Gosline & Cheek	Shrub	endemic	NE	NS	2021	Tanzania: Morogoro District, Udzungwa Mts National Park		https://doi.org/10.1101/2021.05.14.444227
Angiosperms	Annonaceae	Mischogyne	Mischogyne iddii Gosline & A.R.Marshall	Tree	endemic	EN	NS	2019	Tanzania: Usambara Mountains		https://doi.org/10.1007/s12225-019-9804-7
Angiosperms	Annonaceae	Monanthotaxis	Monanthotaxis filipes P.H.Hoekstra	Shrub	endemic	CR	NS	2016	Tanzania: Lindi Region		https://doi.org/10.3897/phytokeys.69.9292
Angiosperms	Annonaceae	Monodora	Monodora globiflora Couvreur	Tree	endemic	LC	NS	2006	Tanzania: Iringa Region, Kilolo District		https://www.researchgate.net/publication/40110618
Angiosperms	Annonaceae	Monodora	Monodora carolinae Couvreur	Tree	near-endemic	EN	NS	2006	Tanzania: Pwani Region, Rufiji District		https://www.researchgate.net/publication/40110618
Angiosperms	Annonaceae	Monodora	Monodora hastipetala Couvreur	Tree	endemic	EN	NS	2006	Tanzania: Pwani Region, Rufiji District		https://www.researchgate.net/publication/40110618
Angiosperms	Annonaceae	Mwasumbia	Mwasumbia alba Couvreur & D. M. Johnson	Tree	endemic	VU	NS	2009	Tanzania: Morogoro region, Kimboza Forest Reserve		https://doi.org/10.1600/036364409788606398
Angiosperms	Annonaceae	Polyceratocarpus	Polyceratocarpus askhambryan-iringae A.R. Marshall & D.M. Johnson	Tree	endemic	EN	NS	2016	Tanzania: Iringa Region: Ndundulu Forest, Kilombero Nature Reserve, Udzungwa Mountains		https://doi.org/10.3897/phytokeys.63.6262
Angiosperms	Annonaceae	Uvariodendron	Uvariodendron dzomboense Dagallier, W.R.Q. Luke & Couvreur	Tree	endemic	EN	NS	2021	Kenya: Dzombo Hill (Kaya Dzombo)		https://doi.org/10.3897/phytokeys.174.61630
Angiosperms	Annonaceae	Uvariodendron	Uvariodendron schmidtii W.R.Q. Luke, Dagallier & Couvreur	Tree	endemic	VU	NS	2021	Kenya: Shimba Hills National Reserve		https://doi.org/10.3897/phytokeys.174.61630
Angiosperms	Annonaceae	Uvariodendron	Uvariodendron mbagoi Dagallier & Couvreur	Shrub	endemic	EN	NS	2021	Tanzania: Kimboza Forest, Msata Hill, Kwedijela forest, Kwedivikilo sacred forest, Mkwaja Ranch, Mkulumuzi river and Hale		https://doi.org/10.3897/phytokeys.174.61630
Angiosperms	Annonaceae	Uvariopsis	Uvariopsis lovettiana Couvreur & Q.Luke	Tree	endemic	EN	NS	2010	Tanzania: Morogoro, Iringa District		https://doi.org/10.3767/000651910X499196
Angiosperms	Annonaceae	Xylopia	Xylopia lukei D. M. Johnson & Goyder	Tree	near-endemic	EN	NS	2017	Tanzania: Lindi Region(Sudi)		https://doi.org/10.1007/s12225-017-9681-x
Angiosperms	Annonaceae	Xylopia	Xylopia tanganyikensis D. M. Johnson	Tree	endemic	EN	NS	2017	Tanzania: E side of Lake Tanganyika		https://doi.org/10.1007/s12225-017-9681-x
Angiosperms	Annonaceae	Xylopia	Xylopia keniensis D. M. Johnson	Tree	endemic	LC	NS	2017	Kenya: Kwale District near the coast		https://doi.org/10.1007/s12225-017-9681-x
Angiosperms	Annonaceae	Xylopia	Xylopia mwasumbii D. M. Johnson	Tree	endemic	EN	NS	1999	Tanzania: Coast Region: Kisarawe District, Pugu Forest Reserve		https://doi.org/10.2307/3392119
Angiosperms	Annonaceae	Xylopia	Xylopia nilotica D. M. Johnson & N. A. Murray	Tree	near-endemic	VU	NS	2018	Uganda: West Nile, Koich River		https://doi.org/10.3897/phytokeys.97.20975
Angiosperms	Annonaceae	Xylopia	Xylopia gracilipes D.M.Johnson & N.A.Murray	Tree	near-endemic	LC	NS	2018	Tanzania: south of the Rufiji River		https://doi.org/10.3897/phytokeys.97.20975
Angiosperms	Annonaceae	Monanthotaxis	Monanthotaxis suffruticosa P.H.Hoekstra	Shrub	near-endemic	VU	NS	2021	Tanzania: Lindi Region		https://doi.org/10.3767/blumea.2021.66.02.01
Angiosperms	Annonaceae	Monodora	Monodora junodii var. kathyae Lötter & Deroin	Shrub	near-endemic	NE	NS	2018	Tanzania		https://www.ipni.org/n/77186328-1
Angiosperms	Annonaceae	Uvaria	Uvaria leptocladon subsp. septentrionalis Verdc.	Shrub	near-endemic	NE	NS	1984	Kenya: Kerio Valley		https://doi.org/10.2307/4108598
Angiosperms	Annonaceae	Toussaintia	Toussaintia patriciae Q.Luke & Deroin	Tree	endemic	EN	NS	2005	Tanzania: Iringa Distict		http://dx.doi.org/10.2982/0012-8317(2005)94[165:ANTAFT]2.0.CO;2
Angiosperms	Annonaceae	Uvaria	Uvaria puguensis D.M.Johnson	Liana	endemic	CR	NS	1999	Tanzania: Coast Region, Kisarawe District		https://www.jstor.org/stable/3392119
Angiosperms	Annonaceae	Sanrafaelia	Sanrafaelia ruffonammari Verdc.	Shrub	endemic	EN	NS	1996	Tanzania: Muheza district		https://eurekamag.com/research/002/950/002950927.php
Angiosperms	Annonaceae	Uvaria	Uvaria pandensis Verdc.	Liana	endemic	EN	NS	1988	Tanzania: Uzaramo District		https://doi.org/10.2307/4118038
Angiosperms	Annonaceae	Uvaria	Uvaria tanzaniae Verdc.	Liana	endemic	VU	NS	1986	Tanzania: Mawanihana Forest Reserve		https://doi.org/10.2307/4102932
Angiosperms	Annonaceae	Uvariodendron	Uvariodendron oligocarpum Verdc.	Tree	endemic	EN	NS	1986	Tanzania: Lushoto District		https://doi.org/10.2307/4102932
Angiosperms	Annonaceae	Uvariopsis	Uvariopsis bisexualis Verdc.	Tree	endemic	EN	NS	1986	Tanzania: Ulanga District, Uzungwa Mts		https://doi.org/10.2307/4102932
Angiosperms	Annonaceae	Monanthotaxis	Monanthotaxis discrepantinervia Verdc.	Shrub	endemic	EN	NS	1986	Tanzania: Morningside		https://doi.org/10.2307/4102932
Angiosperms	Annonaceae	Asteranthe	Asteranthe lutea Vollesen	Shrub	endemic	EN	NS	1980	Tanzania: Kilwa Distr., Selous Game Reserve		https://journals.lub.lu.se/bn/article/view/11410/10556
Angiosperms	Annonaceae	Uvaria	Uvaria lungonyana Vollesen	Liana	endemic	VU	NS	1980	Tanzania: Kilwa Distr., Selous Game Reserve		https://journals.lub.lu.se/bn/article/view/11410/10556
Angiosperms	Annonaceae	Huberantha	Polyalthia tanganyikensis Vollesen	Tree	endemic	EN	NS	1980	Tanzania: Kilwa Distr., Selous Game Reserve	Huberantha tanganyikensis (Vollesen) Chaowasku	https://journals.lub.lu.se/bn/article/view/11410/10556
Angiosperms	Annonaceae	Huberantha	Polyalthia verdcourtii Vollesen	Tree	endemic	EN	NS	1980	Tanzania: Ulanga Distr., Magombera Forest Reserve	Huberantha verdcourtii (Vollesen) Chaowasku	https://journals.lub.lu.se/bn/article/view/11410/10556
Angiosperms	Apiaceae	Normantha	Normantha filiformis P.J.D.Winter	Herb	near-endemic	NE	NS	2017	Tanzania: T4, Sumbawanga district Tatanda Mission		https://doi.org/10.11646/phytotaxa.298.1.7
Angiosperms	Apiaceae	Pimpinella	Pimpinella silvicola Hemp	Herb	endemic	CR	NS	2015	Tanzania: Tanga Region, Same District, Mt Shengena		https://doi.org/10.1007/s12225-015-9606-5
Angiosperms	Apiaceae	Pimpinella	Pimpinella paludosa C.C.Towns.	Herb	near-endemic	NE	NR	1985	Tanzania		https://doi.org/10.2307/4109858
Angiosperms	Apiaceae	Heteromorpha	Heteromorpha arborescens var. montana P.J.D.Winter	Tree	near-endemic	NE	NS	1996	Tanzania	Heteromorpha montana (P.J.D.Winter) J.E.Burrows	http://www.jstor.org/stable/4119323
Angiosperms	Apocynaceae	Angolluma	Angolluma kulalensis Plowes	Herb	endemic	NE	NS	2013	Kenya: Marsabit District, airstrip at the base of Mt. Kulal, near the SE end of Lake Turkana		https://www.jstor.org/stable/42796246
Angiosperms	Apocynaceae	Brachystelma	Brachystelma tanzaniensis Peckover	Herb	endemic	NE	NS	1999	Tanzania: Dodoma Region, Iringa Region		https://doi.org/10.3417/1055-3177(2006)16[452:ANSOBA]2.0.CO;2
Angiosperms	Apocynaceae	Ceropegia	Ceropegia longirostris Thulin, M.G.Gilbert & Kaariye	Liana	near-endemic	NE	NS	2020	Kenya: Ileret just east of Lake Turkana, Sibiloi National Park		https://doi.org/10.1111/njb.03416
Angiosperms	Apocynaceae	Ceropegia	Brachystelma tenuissimum Bruyns	Herb	near-endemic	DD	NS	2009	Tanzania: Mpwapwa district	Ceropegia tenuissifolia Bruyns	http://dx.doi.org/10.3417/2007128
Angiosperms	Apocynaceae	Ceropegia	Ceropegia tanzaniensis Peckover	Herb	endemic	NE	NS	2019	Tanzania: Njombe Region, Mlangali village		https://www.jstor.org/stable/27043243
Angiosperms	Apocynaceae	Cynanchum	Cynanchum gerrardii subsp. ingae Meve, L.E.Newton & Liede	Liana	endemic	DD	NS	2016	Kenya: Makueni County, Wote Division, Muuani Hills		https://www.diva-portal.org/smash/get/diva2:957799/FULLTEXT01.pdf
Angiosperms	Araceae	Amorphophallus	Amorphophallus calabaricus subsp. mayoi Ittenb.	Herb	near-endemic	NE	NS	1997	Uganda: Kampala (Mengo District), Kajansi Forest Reserve; Kenya: Kavirondo (Nyanza) District		https://doi.org/10.3372/wi.27.2713
Angiosperms	Araceae	Amorphophallus	Amorphophallus impressus Ittenb.	Herb	near-endemic	NE	NS	1997	Tanzania: Songea District, S of Lumecha bridge		https://doi.org/10.3372/wi.27.2713
Angiosperms	Araceae	Amorphophallus	Amorphophallus richardsiae Ittenb.	Herb	near-endemic	NE	NS	1997	Tanzania		https://doi.org/10.3372/wi.27.2713
Angiosperms	Asparagaceae	Chlorophytum	Chlorophytum occultum A. D. Poulsen & Nordal	Herb	near-endemic	NE	NS	1999	Uganda: Masindi District		http://www.jstor.org/stable/4111172
Angiosperms	Asparagaceae	Chlorophytum	Chlorophytum burundiense Meerts	Herb	near-endemic	EN	NS	2011	Tanzania: Njombe district, Elton [= Kitulo] Plateau		https://doi.org/10.5091/plecevo.2011.609
Angiosperms	Asparagaceae	Dracaena	Sansevieria lunatifolia L.E.Newton	Herb	endemic	NE	NS	2015	Kenya: Kajiado County	Dracaena lunatifolia (L.E.Newton) Byng & Christenh.	http://dx.doi.org/10.2985/015.087.0302
Angiosperms	Asparagaceae	Dracaena	Sansevieria conduplicata T.C.Cole & T.G.Forrest	Herb	endemic	NE	NS	2019	Uganda: Lamwo District, Palabek Ogili	Dracaena conduplicata (T.C.Cole & T.G.Forrest) Takaw.-Ny. & Thiede	https://doi.org/10.2985/015.091.0208
Angiosperms	Asparagaceae	Dracaena	Sansevieria marachiensis T.G.Forrest	Herb	endemic	NE	NS	2021	Uganda: Maracha District	Dracaena marachiensis (T.G.Forrest) Takaw.-Ny. & Thiede	https://doi.org/10.2985/015.093.0305
Angiosperms	Asparagaceae	Dracaena	Sansevieria rosulata T.G.Forrest	Herb	endemic	NE	NS	2017	Uganda: Kachumbala along the Mbale	Dracaena bukedea Takaw.-Ny. & Mucina	https://doi.org/10.2985/015.089.0607
Angiosperms	Asparagaceae	Dracaena	Sansevieria newtoniana T.G.Forrest	Herb	endemic	NE	NS	2014	Uganda: Mubende District,Kiboga District	Dracaena newtoniana (T.G.Forrest) Byng & Christenh.	http://dx.doi.org/10.2985/015.086.0205
Angiosperms	Asparagaceae	Dracaena	Sansevieria ascendens L.E.Newton	Herb	near-endemic	NE	NS	2010	Kenya: near Tarassa, in the Tana River delta area; Tanzania: Lushoto District	Dracaena ascendens (L.E.Newton) Byng & Christenh.	https://doi.org/10.25223/brad.n28.2010.a4
Angiosperms	Asparagaceae	Dracaena	Sansevieria powysii L.E.Newton	Herb	endemic	NE	NS	2010	Kenya: Kiwaiyu Island	Dracaena powysii (L.E.Newton) Byng & Christenh.	https://doi.org/10.25223/brad.n28.2010.a4
Angiosperms	Asparagaceae	Dracaena	Sansevieria coleana T.G.Forrest	Herb	endemic	NE	NS	2018	Uganda: Bukedea District, close to Kachumbala	Dracaena coleana (T.G.Forrest) Takaw.-Ny. & Thiede	https://www.jstor.org/stable/10.2307/27043518
Angiosperms	Asparagaceae	Dracaena	Sansevieria brevifolia L.E.Newton	Shrub	endemic	NE	NS	2019	Kenya: Kilifi County, Galana Ranch, Daka Dima Hill	Dracaena brevifolia (L.E.Newton) Takaw.-Ny. & Thiede	https://doi.org/10.11646/phytotaxa.524.4.5
Angiosperms	Asparagaceae	Dracaena	Sansevieria forestii L.E.Newton & R.H.Webb	Shrub	endemic	NE	NS	2019	Kenya: Nkokone, about 65 km west of Narok	Dracaena forestii (L.E.Newton & R.H.Webb) Takaw.-Ny. & Thiede	https://doi.org/10.11646/phytotaxa.524.4.5
Angiosperms	Asparagaceae	Dracaena	Sansevieria laevifolia R.H.Webb & L.E.Newton	Shrub	endemic	NE	NS	2016	Kenya: South side of Lake Naivasha, west of Naivasha in mixed savanna	Dracaena laevifolia (R.H.Webb & L.E.Newton) Takaw.-Ny. & Mucina	ttps://www.researchgate.net/publication/303003286
Angiosperms	Asparagaceae	Dracaena	Sansevieria pinguicula var. nana Chahin.	Herb	endemic	NE	NS	2013	Kenya: Koni Airstrip, N. W. Galana Ranch	Dracaena pinguicula subsp. nana (Chahin.) Byng & Christenh.	http://dx.doi.org/10.2985/015.087.0105
Angiosperms	Asparagaceae	Dracaena	Sansevieria pinguicula subsp. disticha Pfennig ex A.Butler	Herb	endemic	NE	NS	2012	Kenya: Northern Frontier Province, Garissa District	Dracaena pinguicula subsp. disticha (Pfennig ex A.Butler) Byng & Christenh.	http://dx.doi.org/10.2985/015.087.0105
Angiosperms	Asparagaceae	Dracaena	Sansevieria vanillosa M.Burkart & Scharf	Herb	endemic	NE	NS	2021	Tanzania: Lindi Region: ca. 5 km N of Lindi town	Dracaena vanillosa (M.Burkart & Scharf) Takaw.-Ny. & Thiede	https://doi.org/10.11646/phytotaxa.524.4.5
Angiosperms	Asparagaceae	Dracaena	Sansevieria trifasciata subsp. sikawae R.H.Webb & Yinger	Herb	endemic	NE	NS	2019	Tanzania: Tabora Region, 23 km west of Tabora near the village of Lolanguru	Dracaena trifasciata subsp. sikawae (R.H.Webb & Yinger) Takaw.-Ny. & Thiede	https://doi.org/10.11646/phytotaxa.524.4.5
Angiosperms	Asparagaceae	Dracaena	Sansevieria rugosifolia R.H.Webb & L.E.Newton	Herb	endemic	NE	NS	2019	Tanzania: Ngare Nanyuki, about 33 km northeast of Arusha	Dracaena rugosifolia (R.H.Webb & L.E.Newton) Takaw.-Ny. & Thiede	https://doi.org/10.11646/phytotaxa.524.4.5
Angiosperms	Asparagaceae	Dracaena	Sansevieria enchiridiofolia R.H.Webb & L.E.Newton	Herb	endemic	NE	NS	2019	Tanzania: Arusha Province: north of OI Doinyo Sambu	Dracaena enchiridiofolia (R.H.Webb & L.E.Newton) Takaw.-Ny. & Thiede	https://doi.org/10.11646/phytotaxa.524.4.5
Angiosperms	Asparagaceae	Dracaena	Sansevieria bhitalae R.H.Webb & L.E.Newton	Shrub	endemic	NE	NS	2018	Tanzania: Near Igomaa Village, about 45 km west of Mafinga, Iringa Region	Dracaena bhitalae (R.H.Webb & L.E.Newton) Takaw.-Ny. & Mucina	https://doi.org/10.11646/phytotaxa.376.6.2
Angiosperms	Asparagaceae	Dracaena	Sansevieria lineata T.G.Forrest	Herb	endemic	CR	NS	2013	Uganda: Kyegegwa District, inselberg close to Mubende - Kyenjojo road	Dracaena bugandana Byng & Christenh.	https://www.ipni.org/n/77131108-1
Angiosperms	Asparagaceae	Eriospermum	Eriospermum adpressifolium O. Weber	Herb	endemic	EN	NS	2015	Tanzania: T4 Ufipa District		https://doi.org/10.1007/s12225-015-9576-7
Angiosperms	Asparagaceae	Dracaena	Sansevieria ascendens var. bhwirei R.H.Webb	Shrub	endemic	NE	NS	2021	Kenya	Dracaena ascendens var. bhwirei (R.H.Webb) Takaw.-Ny. & Thiede	https://doi.org/10.11646/phytotaxa.524.4.5
Angiosperms	Asparagaceae	Dracaena	Sansevieria dumetescens L.E.Newton	Herb	endemic	NE	NS	2018	Kenya: Coast Province, Kilifi District	Dracaena dumetescens (L.E.Newton) Byng & Christenh.	https://doi.org/10.25223/brad.n27.2009.a1
Angiosperms	Asparagaceae	Chlorophytum	Chlorophytum clarae Bjorå & Nordal	Herb	near-endemic	NE	NR	2008	Tanzania		https://doi.org/10.1111/j.1095-8339.2008.00811.x
Angiosperms	Asparagaceae	Chlorophytum	Chlorophytum rhizopendulum Bjorå & Hemp	Herb	endemic	CR	NS	2008	Tanzania: Rombo Distr.		https://doi.org/10.1007/s00606-008-0032-0
Angiosperms	Asphodelaceae	Aloe	Aloe springatei-neumannii L.E. Newton	Herb	endemic	EN	NS	2011	Kenya: Nyanza Province: Kisumu District		https://doi.org/10.25223/brad.n29.2011.a6
Angiosperms	Asphodelaceae	Aloe	Aloe tegetiformis L.E. Newton	Herb	endemic	NE	NS	2011	Kenya: Rift Valley Province, Samburu District, Ol Doinyo Nyiru		https://doi.org/10.25223/brad.n29.2011.a6
Angiosperms	Asphodelaceae	Aloe	Aloe sergoitensis L.E.Newton	Herb	endemic	NE	NS	2018	Kenya: Uasin Gishu County, Kruger Ranch, Sergoit Hill		https://doi.org/10.2985/026.025.0111
Angiosperms	Asphodelaceae	Aloe	Aloe ngutwaensis Mwadime & Matheka	Shrub	endemic	CR	NS	2019	Kenya: Makueni County, Ngutwa		https://www.researchgate.net/publication/344239454
Angiosperms	Asphodelaceae	Aloe	Aloe iringaensis Starha & Pavelka	Herb	endemic	NE	NS	2020	Tanzania: Kilolo District, Kisingo Rugaro area, Irole, Kisinga Rugaro Forest Reserve		https://doi.org/10.2985/015.092.0103
Angiosperms	Asphodelaceae	Aloe	Aloe ikiorum Dioli & G. Powys	Herb	endemic	CR	NS	2011	Uganda: Karamoja Region, Kaabong District		https://doi.org/10.2985/0007-9367-83.6.270
Angiosperms	Asphodelaceae	Aloe	Aloe lukeana T.C. Cole	Shrub	near-endemic	EN	NS	2015	Uganda: Kaabong district, Mt Morungole		http://dx.doi.org/10.2985/015.087.0401
Angiosperms	Asphodelaceae	Aloe	Aloe butiabana T.C. Cole & T.G. Forrest	Herb	endemic	VU	NS	2011	Tanzania: North West Province, Bukoba District, overlooking Lake Victoria		https://doi.org/10.2985/015.087.0204
Angiosperms	Asphodelaceae	Aloe	Aloe wanalensis T.C. Cole & T.G. Forrest	Herb	endemic	LC	NS	2011	Uganda: Wanale Ridge, behind Mbale Town		http://dx.doi.org/10.2985/0007-9367-83.1.28
Angiosperms	Asphodelaceae	Aloe	Aloe lolwensis L.E.Newton	Herb	near-endemic	EN	NR	2015	Uganda: Busia District		https://doi.org/10.2985/015.087.0204
Angiosperms	Asphodelaceae	Aloe	Aloe bukobana Reynolds	Herb	near-endemic	VU	NR	2015	Tanzania: North West Province, Bukoba District		https://doi.org/10.2985/015.087.0204
Angiosperms	Asphodelaceae	Aloe	Aloe macleayi Reynolds	Herb	near-endemic	LC	NR	2015	Uganda: Kitgum District at Ulongo rock		https://doi.org/10.2985/015.087.0204
Angiosperms	Asphodelaceae	Aloe	Aloe rendilliorum L.E. Newton	Herb	endemic	NE	NS	2006	Kenya: Eastern Province, Marsabit District		https://doi.org/10.25223/brad.n24.2006.a11
Angiosperms	Asphodelaceae	Aloe	Aloe allochroa L.E.Newton & Mwadime	Herb	endemic	NE	NS	2019	Kenya: Elgeyo-Marakwet County, Upper Kimwarer		https://www.jstor.org/stable/27043233
Angiosperms	Asphodelaceae	Aloe	Aloe uncinata L.E.Newton & Wabuyele	Shrub	endemic	DD	NS	2018	Kenya: Homa Bay County, Rusinga Island		https://www.jstor.org/stable/10.2307/27043497
Angiosperms	Asphodelaceae	Aloe	Aloe zygorabaiensis L.E.Newton & Wabuyele	Shrub	endemic	NE	NS	2018	Kenya: Kilifi County, Lali Hills		https://www.jstor.org/stable/10.2307/27043497
Angiosperms	Asphodelaceae	Aloe	Aloe mangeaensis L.E.Newton & S.Carter	Herb	endemic	CR	NS	2017	Kenya: Kilifi County, Mangea Hill		https://www.jstor.org/stable/44824151
Angiosperms	Asphodelaceae	Aloe	Aloe jibisana L. E. Newton	Herb	endemic	NE	NS	2006	Kenya: Eastern Province, Marsabit District, Jibisa		http://dx.doi.org/10.2985/1070-0048(2006)12[19:AJAANS]2.0.CO;2
Angiosperms	Asphodelaceae	Aloe	Aloe doddsiorum T.A.McCoy & Lavranos	Shrub	endemic	NE	NS	2007	Kenya: Samburu District, at the north end of the Laikipia Plateau, some 16km WNW of Maralal		https://www.jstor.org/stable/42794892
Angiosperms	Asphodelaceae	Aloe	Aloe tartarensis T.A.McCoy & Lavranos	Shrub	endemic	NE	NS	2007	Kenya: Kapenguria Town		https://www.jstor.org/stable/42794892
Angiosperms	Asphodelaceae	Aloe	Aloe carolineae L.E.Newton	Shrub	endemic	NE	NS	2002	Kenya: Lugh Burborgebiss gorge		https://www.jstor.org/stable/42794256
Angiosperms	Asphodelaceae	Aloe	Aloe niensiensis L.E.Newton	Herb	endemic	DD	NS	2015	Tanzania: Urambo District, Niensi		https://www.jstor.org/stable/44082477
Angiosperms	Asphodelaceae	Aloe	Aloe kwasimbana T.A.McCoy & Lavranos	Shrub	endemic	NE	NS	2007	Tanzania: Arusha Province, southern end of the Lossogonoi Plateau		https://www.ipni.org/n/77086856-1
Angiosperms	Asphodelaceae	Aloe	Aloe ruvuensis T.A.McCoy & Lavranos	Herb	endemic	NE	NS	2007	Tanzania: Arusha Province, Maasai Steppe, Lossogoni Plateau		https://www.ipni.org/n/77086857-1
Angiosperms	Asphodelaceae	Aloe	Aloe latens T.A.McCoy & Lavranos	Shrub	endemic	NE	NS	2007	Tanzania: Arusha province, near the village of Oldonyo Sambu, north of Mt. Meru		https://www.ipni.org/n/77086858-1
Angiosperms	Asphodelaceae	Aloe	Aloe cataractarum T.A.McCoy & Lavranos	Herb	endemic	NE	NS	2007	Tanzania: Mbeya Province, about 60km east of Mbeya		https://www.ipni.org/n/77086859-1
Angiosperms	Asphodelaceae	Aloe	Aloe nordaliae Wabuyele	Herb	endemic	VU	NS	2006	Tanzania: Morogoro District, Mindu HIll, 7km SW of Morogoro		https://www.ipni.org/n/77089965-1
Angiosperms	Asphodelaceae	Aloe	Aloe labworana subsp. longifolia T.C.Cole & T.G.Forrest	Herb	endemic	NE	NS	2017	Uganda: Kumi District		https://www.ipni.org/n/77177819-1
Angiosperms	Asphodelaceae	Aloe	Aloe morijensis var. ojonokae Uleh	Herb	endemic	NE	NS	2015	Kenya: Nairobi County		https://www.researchgate.net/publication/337208423
Angiosperms	Asphodelaceae	Aloe	Aloe kilifiensis Christian	Shrub	near-endemic	EN	NR	2006	Tanzania: Pangani District		http://dx.doi.org/10.2982/0012-8317(2006)95[227:AKANRF]2.0.CO;2
Pteridophytes	Aspleniaceae	Asplenium	Asplenium arcumontanum Hemp & N. R. Crouch	Fern	endemic	EN	NS	2018	Tanzania: Kilimanjaro Region（Mwanga District；Same District）Tanga Region（Lushoto District）		https://doi.org/10.1007/s12225-018-9777-y
Pteridophytes	Aspleniaceae	Asplenium	Asplenium carolinae Viane	Fern	near-endemic	NE	NR	2021	Kenya		https://www.researchgate.net/publication/351269534
Pteridophytes	Aspleniaceae	Asplenium	Asplenium ahmarense Viane	Fern	near-endemic	NE	NR	2021	Kenya		https://www.researchgate.net/publication/351269534
Pteridophytes	Aspleniaceae	Asplenium	Asplenium niamniamense Viane	Fern	near-endemic	NE	NS	2021	Tanzania		https://www.researchgate.net/publication/351269534
Pteridophytes	Aspleniaceae	Asplenium	Asplenium musiraense Viane	Fern	near-endemic	NE	NR	2021	Tanzania, Uganda		https://www.researchgate.net/publication/351269534
Pteridophytes	Aspleniaceae	Asplenium	Asplenium semivarians Viane & Reichst.	Fern	NA	NE	NS	2003	Uganda: Toro, Ruwenzori, Nyakasura		https://doi.org/10.1007/978-94-017-2811-9_7
Pteridophytes	Aspleniaceae	Hymenasplenium	Hymenasplenium kenyense Li Bing Zhang, K.W.Xu & Kamau	Fern	near-endemic	NE	NS	2019	Kenya: Western Province, Kakamega, Kakamega Forest, Kisere Forest Reserve		https://doi.org/10.11646/phytotaxa.416.1.4
Angiosperms	Asteraceae	Calyptocarpus	Calyptocarpus vialis Lessing	Herb	NA	NE	NR	2020	Kenya: Nairobi County, National Museums of Kenya		https://doi.org/10.11646/phytotaxa.441.1.6
Angiosperms	Asteraceae	Conyza	Conyza montigena subsp. kilimanjarica Beentje & Hemp	Shrub	endemic	LC	NS	2016	Tanzania: Mt Kilimanjaro		https://doi.org/10.1007/s12225-016-9624-y
Angiosperms	Asteraceae	Emilia	Emilia blittersdorffii Beentje	Herb	endemic	EN	NS	2015	Tanzania: Rukwa, Sumbawanga – Ponda road 3 km from Ponda		https://doi.org/10.1007/s12225-015-9576-7
Angiosperms	Asteraceae	Solanecio	Solanecio kangae Q. Luke & Beentje	Shrub	endemic	LC	NS	2014	Tanzania: Mvomero District, Mt Kanga, the Udzungwa Mts		https://doi.org/10.1007/s12225-014-9523-z
Angiosperms	Balsaminaceae	Impatiens	Impatiens nguruensis Pócs	Herb	endemic	NE	NS	2007	Tanzania: Morogoro Region, Turiani District, Nguru Mountains		https://doi.org/10.1556/abot.49.2007.3-4.12
Angiosperms	Balsaminaceae	Impatiens	Impatiens pseudoviola var. alba G.W.Hu & Q.F.Wang	Herb	near-endemic	NE	NS	2017	Kenya; Tanzania		https://kns.cnki.net/kcms/detail/42.1817.Q.20170624.2322.024.html
Angiosperms	Balsaminaceae	Impatiens	Impatiens msisimwanensis S.B.Janssens & E.B.Knox	Herb	endemic	NE	NS	2009	Tanzania: Udzungwa Mountains		https://doi.org/10.1016/j.sajb.2008.08.003
Angiosperms	Balsaminaceae	Impatiens	Impatiens uzungwaensis Grey-Wilson & Frim.-Møll.	Herb	endemic	CR	NS	1999	Tanzania: Iringa District		https://www.jstor.org/stable/4111035
Angiosperms	Balsaminaceae	Impatiens	Impatiens volkensii subsp. macrosepala Grey-Wilson & Frim.-Møll.	Herb	endemic	VU	NS	1999	Tanzania: Iringa District		https://www.jstor.org/stable/4111035
Angiosperms	Balsaminaceae	Impatiens	Impatiens kilimanjari subsp. pocsii Grimshaw & Grey-Wilson	Herb	endemic	NE	NS	1997	Tanzania: Kilimanjaro		https://doi.org/10.1111/1467-8748.00058
Angiosperms	Balsaminaceae	Impatiens	Impatiens × kaskazini Grimshaw & Grey-Wilson	Herb	endemic	NE	NS	1997	Tanzania: Mt Kilimanjaro		https://doi.org/10.1111/1467-8748.00058
Angiosperms	Bombacaceae	Adansonia	Adansonia kilima Pettigrew, Bell, Bhagwandin, Grinan, Jil- lani, Meyer, Wabuyele & Vickers	Tree	near-endemic	NE	NS	2012	Tanzania; Kenya		https://doi.org/10.1002/tax.616006
Angiosperms	Brassicaceae	Arabis	Arabis elgonensis Al-Shehbaz	Herb	endemic	CR	NS	2007	Uganda: Mount Elgon		http://dx.doi.org/10.3100/1043-4534(2007)12[387:AEBANS]2.0.CO;2
Angiosperms	Brassicaceae	Cardamine	Cardamine jonselliana Al-Shehbaz	Herb	endemic	LC	NS	2004	Uganda: Ruwenzori, Stuhlmann Pass, on moist open ground amongst grasses		https://europepmc.org/article/AGR/IND43676602
Angiosperms	Brassicaceae	Farsetia	Farsetia nummularia Jonsell	Herb	near-endemic	NE	NS	1986	Kenya		https://www.tropicos.org/name/50263037
Angiosperms	Burmanniaceae	Afrothismia	Afrothismia baerae Cheek	Herb	endemic	CR	NS	2003	Kenya: Kilifi District		https://www.jstor.org/stable/4111208
Angiosperms	Burmanniaceae	Afrothismia	Afrothismia mhoroana Cheek	Herb	endemic	CR	NS	2005	Tanzania: Morogoro Distr.		https://www.jstor.org/stable/25070246
Angiosperms	Burmanniaceae	Gymnosiphon	Gymnosiphon afro-orientalis Cheek	Herb	near-endemic	NE	NR	2009	Tanzania		https://www.zambiaflora.com/index.php
Angiosperms	Buxaceae	Buxus	Notobuxus cordata Radcl.-Sm.	Shrub	endemic	CR	NS	1981	Tanzania: Tanga Province, Lushoto District	Buxus cordata (Radcl.-Sm.) Friis	https://www.jstor.org/stable/4118999
Angiosperms	Campanulaceae	Lobelia	Lobelia burttii subsp. meruensis E.B.Knox	Herb	endemic	NE	NS	1993	Tanzania: Mt. Meru		https://www.biodiversitylibrary.org/partpdf/186127
Angiosperms	Campanulaceae	Lobelia	Lobelia burttii subsp. telmaticola E.B.Knox	Herb	endemic	NE	NS	1993	Tanzania: Mt. Loolmalassin		https://www.biodiversitylibrary.org/partpdf/186127
Angiosperms	Campanulaceae	Lobelia	Lobelia trullifolia subsp. minor Thulin	Herb	near-endemic	NE	NS	1983	Tanzania		https://doi.org/10.1111/j.1756-1051.1983.tb01952.x
Angiosperms	Campanulaceae	Lobelia	Lobelia udzungwensis Thulin	Herb	endemic	NE	NS	2004	Tanzania: Iringa Distr., Udzungwa Mt National Park		https://www.jstor.org/stable/4115849
Angiosperms	Campanulaceae	Lobelia	Lobelia deckenii subsp. incipiens E.B.Knox	Herb	endemic	NE	NS	1993	Tanzania: Kilimanjaro		https://www.biodiversitylibrary.org/page/12874651
Angiosperms	Campanulaceae	Lobelia	Lobelia ritabeaniana E.B.Knox	Herb	endemic	VU	NS	1993	Tanzania: Nguru Mountains		https://www.biodiversitylibrary.org/page/12874653
Angiosperms	Campanulaceae	Lobelia	Lobelia thuliniana E.B.Knox	Herb	endemic	EN	NS	1993	Tanzania: Iringa Prov.		https://www.biodiversitylibrary.org/partpdf/186127
Angiosperms	Campanulaceae	Lobelia	Lobelia morogoroensis E.B.Knox & Pócs	Herb	endemic	NE	NS	1992	Tanzania: Morogoro District		https://www.jstor.org/stable/4110577
Angiosperms	Capparaceae	Maerua	Maerua gillettii Kers	Shrub	near-endemic	NE	NS	1993	Kenya: Northern Frontier Province, Moyale		https://www.jstor.org/stable/3391420
Angiosperms	Capparaceae	Boscia	Boscia fadeniorum Fici	Shrub	endemic	NE	NS	1995	Kenya: Tana River District		http://www.jstor.org/stable/4110648
Angiosperms	Capparaceae	Boscia	Boscia keniensis Beentje	Shrub	endemic	VU	NS	1989	Kenya: Samburu Distr.		https://www.jstor.org/stable/4110440
Angiosperms	Capparaceae	Maerua	Maerua mungaii Beentje	Shrub	endemic	VU	NS	1989	Kenya: Isiolo Distr.		https://www.jstor.org/stable/4110440
Angiosperms	Capparaceae	Thilachium	Thilachium roseomaculatum Y.B.Harv. & Vollesen	Herb	endemic	EN	NS	1995	Kenya: Kwale Distr.		http://www.jstor.org/stable/4114622
Angiosperms	Caryophyllaceae	Polycarpaea	Polycarpaea somalensis Engl.	Herb	near-endemic	NE	NR	2022	Kenya		https://doi.org/10.1111/njb.03482
Angiosperms	Celastraceae	Gymnosporia	Gymnosporia gracilis subsp. usambarensis Jordaan	Shrub	endemic	EN	NS	2004	Tanzania: Tanga Province, Lushoto Distr.		https://www.jstor.org/stable/4111200
Angiosperms	Celastraceae	Gymnosporia	Gymnosporia livingstonei Jordaan	Shrub	endemic	VU	NS	2004	Tanzania: Iringa Prov., Ludewa Distr.		https://www.jstor.org/stable/4111200
Angiosperms	Celastraceae	Gymnosporia	Gymnosporia schliebenii Jordaan	Shrub	endemic	VU	NS	2004	Tanzania: the eastern Arc Mts		https://www.jstor.org/stable/4111200
Angiosperms	Celastraceae	Crossopetalum	Crossopetalum mossambicense I.Darbysh.	Shrub	near-endemic	EN	NS	2016	Tanzania: Mtwara Region, Naliendele Forest Reserve		https://doi.org/10.1600/036364416X693955
Angiosperms	Cleomaceae	Cleome	Cleome oligandra Kers	Herb	endemic	NE	NS	1972	Tanzania		https://agris.fao.org/agris-search/search.do?recordID=US201302331255
Angiosperms	Clusiaceae	Garcinia	Garcinia tanzaniensis Verdc.	Tree	endemic	CR	NS	2007	Tanzania: Lushoto Distr., West Usambaras		https://www.researchgate.net/publication/295597986
Angiosperms	Combretaceae	Pteleopsis	Pteleopsis apetala Vollesen	Tree	endemic	EN	NS	2017	Tanzania: Kilwa District	Terminalia apetala (Vollesen) Gere & Boatwr.	https://doi.org/10.1111/j.1756-1051.1981.tb00701.x
Angiosperms	Combretaceae	Combretum	Combretum harrisii Wickens	Tree	endemic	NE	NS	1976	Tanzania: Uzaramo District, Pande Forest Reserve		http://www.jstor.org/stable/4109001
Angiosperms	Convolvulaceae	Convolvulus	Convolvulus capituliferus var. foliaceus Verdc.	Herb	near-endemic	NE	NS	2015	Kenya: Sala	Convolvulus capituliferus subsp. foliaceus (Verdc.) J.R.I.Wood & Scotland	https://doi.org/10.3897/phytokeys.51.7104
Angiosperms	Convolvulaceae	Ipomoea	Ipomoea pogonantha Thulin	Liana	near-endemic	NE	NS	2004	Kenya: Northern Frontier Province		https://doi.org/10.1111/j.1756-1051.2003.tb00444.x
Angiosperms	Crassulaceae	Aeonium	Aeonium stuessyi H.Y.Liu	Shrub	near-endemic	NE	NS	1989	Kenya; Tanzania		https://www.ipni.org/n/937632-1
Angiosperms	Crassulaceae	Kalanchoe	Kalanchoe subrosulata Thulin	Herb	near-endemic	NE	NS	1993	Kenya: Mandera District		https://doi.org/10.1111/j.1756-1051.1993.tb00012.x
Angiosperms	Crassulaceae	Kalanchoe	Kalanchoe ndotoensis L.E.Newton	Herb	endemic	NE	NS	1998	Kenya: Eastern Province, Samburu District, Ndoto Mountains		https://www.ipni.org/n/1000886-1
Angiosperms	Crassulaceae	Sedum	Sedum keniense Y.D.Zhou, G.W.Hu & Q.F.Wang	Herb	endemic	NE	NS	2016	Kenya: Meru District, Mt. Kenya		http://dx.doi.org/10.11646/phytotaxa.261.2.7
Angiosperms	Cucurbitaceae	Coccinia	Coccinia subsessiliflora Cogn.	Liana	NA	LC	NR	2019	Kenya: Nandi County, South Nandi Forest; Uganda: Western Region, Kigezi Distric		https://doi.org/10.11646/phytotaxa.424.2.4
Angiosperms	Cucurbitaceae	Coccinia	Coccinia adoensis var. jeffreyana Holstein	Liana	near-endemic	NE	NS	2015	Tanzania: Iringa, Mufindi District, Ngwazi; Kenya: southern Rift Valley Province		https://doi.org/10.3897/phytokeys.54.3285
Angiosperms	Cucurbitaceae	Cucumis	Cucumis carolinus J.H.Kirkbr.	Herb	near-endemic	NE	NS	1993	Kenya		http://www.jstor.org/stable/2997187
Angiosperms	Cucurbitaceae	Cucumis	Cucumis prolatior J.H.Kirkbr.	Herb	near-endemic	NE	NS	1993	Kenya		http://www.jstor.org/stable/2997187
Angiosperms	Cucurbitaceae	Momordica	Momordica argillicola Thulin	Liana	near-endemic	LC	NS	2009	Kenya: Northern Frontier District		https://www.jstor.org/stable/20649675
Angiosperms	Cucurbitaceae	Peponium	Peponium elgonense Neng Wei, G.W.Hu & Q.F.Wang	Liana	endemic	DD	NS	2020	Kenya: Bungoma County, Mount Elgon National Park		https://doi.org/10.11646/phytotaxa.443.2.6
Angiosperms	Cucurbitaceae	Zehneria	Zehneria tuberifera G.W.Hu & Q.F.Wang	Herb	endemic	DD	NS	2019	Kenya: Taita Taveta County, Ngangao Forest		https://doi.org/10.11646/phytotaxa.411.3.5
Angiosperms	Cucurbitaceae	Zehneria	Zehneria longiflora G.W.Hu & Q.F.Wang	Liana	endemic	DD	NS	2017	Kenya: Kobujoi area in South Nandi Forest		https://doi.org/10.11646/phytotaxa.324.1.7
Angiosperms	Cucurbitaceae	Zehneria	Zehneria subcoriacea Y.D. Zhou & Q.F. Wang	Liana	endemic	NE	NS	2016	Kenya: Mt. Kenya, West slope, Naro Moru Track		http://dx.doi.org/10.11646/phytotaxa.277.3.6
Angiosperms	Cucurbitaceae	Zehneria	Zehneria monocarpa G.W.Hu, V.M.Ngumbau & Q.F.Wang	Liana	endemic	NE	NS	2020	Kenya: Kilifi County, Chasimba area		https://doi.org/10.11646/phytotaxa.443.3.2
Angiosperms	Cucurbitaceae	Zehneria	Zehneria grandibracteata G.W. Hu, Neng Wei & Q.F. Wang	Liana	endemic	LC	NS	2020	Kenya: Nandi County, South Nandi Forest		https://doi.org/10.3897/phytokeys.165.57399
Angiosperms	Cucurbitaceae	Coccinia	Coccinia pwaniensis Holstein	Liana	near-endemic	DD	NS	2011	Kenya: Coast Province; Tanzania: Pwani region		https://doi.org/10.1007/s12225-010-9229-9
Angiosperms	Cucurbitaceae	Coccinia	Coccinia samburuensis Holstein	Liana	endemic	DD	NS	2011	Kenya: Rift Valley Province		https://doi.org/10.1007/s12225-010-9229-9
Angiosperms	Cucurbitaceae	Cucumella	Cucumella jeffreyana J.H.Kirkbr.	Herb	NA	NE	NS	1994	Kenya: Mern District; Tanzania: Iringa, Sao Mill; Uganda: Serere, Teso.	Cucumis kirkbridei Ghebret. & Thulin	https://doi.org/10.2307/2807230
Angiosperms	Cucurbitaceae	Momordica	Momordica littorea Thulin	Liana	near-endemic	EN	NS	1991	Kenya: Lamu District		https://doi.org/10.1111/j.1756-1051.1991.tb01241.x
Angiosperms	Cucurbitaceae	Zehneria	Zehneria ridens Verdc.	Liana	endemic	NE	NS	1997	Tanzania: Moshi Distr.		http://www.jstor.org/stable/4110305
Angiosperms	Cucurbitaceae	Eureiandra	Eureiandra lasiandra C.Jeffrey	Liana	near-endemic	NE	NS	1975	Tanzania: Dodomo District		https://doi.org/10.2307/4103075
Angiosperms	Cucurbitaceae	Peponium	Peponium pageanum C.Jeffrey	Liana	near-endemic	NE	NS	1975	Tanzania: Lindi District		https://doi.org/10.2307/4103075
Angiosperms	Cucurbitaceae	Cucumis	Cucumis jeffreyanus Thulin	Liana	near-endemic	NE	NS	1991	Kenya		https://doi.org/10.1111/j.1756-1051.1991.tb01262.x
Angiosperms	Cyperaceae	Carex	Carex uluguruensis Luceño & M.Escudero	Herb	endemic	NE	NS	2011	Tanzania: Morogoro, Uluguru Mountains		https://doi.org/10.3989/ajbm.2256
Angiosperms	Cyperaceae	Cyperus	Kyllinga mbitheana Muasya	Herb	endemic	EN	NS	2010	Kenya: Machakos District, Kindaruma	Cyperus mbitheanus (Muasya) Huygh	https://doi.org/10.2982/028.099.0105
Angiosperms	Cyperaceae	Cyperus	Cyperus volkielloides Muasya & Vollesen	Herb	endemic	NE	NS	2015	Tanzania: Sikonge District		https://doi.org/10.1007/s12225-015-9607-4
Angiosperms	Cyperaceae	Cyperus	Cyperus beentjei L.R.Gardner & O.Weber	Herb	near-endemic	LC	NS	2014	Tanzania: Iringa, Mbeya and Songea districts		https://doi.org/10.1007/s12225-014-9501-5
Angiosperms	Cyperaceae	Scleria	Scleria pantadenia Meganck & Bauters	Herb	endemic	VU	NS	2015	Tanzania: Mpanda District, Uzondo Plateau		http://dx.doi.org/10.11646/phytotaxa.227.1.5
Angiosperms	Cyperaceae	Scleria	Scleria tricristata Meganck & Bauters	Herb	endemic	CR	NS	2015	Tanzania: Sikonge District; Mpanda District		http://dx.doi.org/10.11646/phytotaxa.227.1.5
Angiosperms	Cyperaceae	Carex	Carex modesti M.Escudero, Martín-Bravo & Jim.Mejías	Herb	endemic	NE	NS	2012	Tanzania: Kitulo Plateau		http://dx.doi.org/10.3767/000651912X657576
Pteridophytes	Dennstaedtiaceae	Hypolepis	Hypolepis rugosula subsp. pichi-sermolliana Schwartsb. & J.Prado	Fern	NA	NE	NS	2011	Uganda: Ruwenzori; Kenya: Nyandarua Districts; Tanzania: Kilimanjaro, Umbwe route		https://doi.org/10.1080/00837792.2011.10670894
Angiosperms	Dichapetalaceae	Dichapetalum	Dichapetalum lindicum Breteler	Liana	endemic	NE	NS	1990	Tanzania: Lindi Region, Liwale District		http://www.jstor.org/stable/4113886
Angiosperms	Dichapetalaceae	Dichapetalum	Dichapetalum deflexum (Klotzsch) Engl.	Shrub	near-endemic	NE	NR	1990	Tanzania		http://www.jstor.org/stable/4113886
Angiosperms	Dioscoreaceae	Dioscorea	Dioscorea kituiensis Wilkin & Muasya	Liana	endemic	VU	NS	2009	Kenya: Kitui District		http://www.bioone.org/doi/full/10.1600/036364409790139646
Angiosperms	Dracaenaceae	Sansevieria	Sansevieria mikephillipsii R.H.Webb & L.E.Newton	Herb	endemic	NE	NS	2022	Tanzania: Kitonga Gorge		http://www.sansevieria-online.de/pdf/article/a_1021.pdf
Angiosperms	Dracaenaceae	Sansevieria	Sansevieria yumbiensis T.G.Forrest & T.C.Cole	Herb	endemic	NE	NS	2022	Uganda: Yumbe District		https://www.ipni.org/n/77299276-1
Pteridophytes	Dryopteridaceae	Cyrtomium	Cyrtomium luctuosum J.P.Roux	Fern	NA	NE	NS	2011	Tanzania: Kilimanjaro, Usambaraand Uluguru Mountains; Uganda: Bunyaruguru; Kenya: Kakamega District		https://doi.org/10.1111/j.1095-8339.2011.01184.x
Angiosperms	Ebenaceae	Diospyros	Diospyros uzungwaensis Frim.-Møll. & Ndang.	Tree	endemic	CR	NS	2000	Tanzania: Iringa District		https://www.jstor.org/stable/4115662
Angiosperms	Euphorbiaceae	Croton	Croton kinondoensis G.W.Hu, Ngumbau & Q.F.Wang	Shrub	endemic	NE	NS	2020	Kenya: Coast Province, Kwale County, Kaya Kinondo Forest		https://doi.org/10.1600/036364420X15862837791294
Angiosperms	Euphorbiaceae	Crotonogynopsis	Crotonogynopsis australis Kenfack & Gereau	Tree	near-endemic	LC	NS	2015	Tanzania: Morogoro Region, Kilombero District, Mwanihana Forest Reserve		http://dx.doi.org/10.3417/2015005
Angiosperms	Euphorbiaceae	Dalechampia	Dalechampia macrobractea Pereira-Silva & Armbruster	Liana	near-endemic	NE	NS	2019	Tanzania: Kipili, Tanganyika		https://doi.org/10.1600/036364419X15562052252054
Angiosperms	Euphorbiaceae	Euphorbia	Euphorbia mbuinzauensis N. Wei, Mwachala, G.W. Hu & Q.F. Wang	Shrub	endemic	EN	NS	2021	Kenya: Makueni County, Mbuinzau		https://doi.org/10.3897/phytokeys.183.70285
Angiosperms	Euphorbiaceae	Euphorbia	Euphorbia iloitaii Powys & S.Carter	Tree	endemic	NE	NS	2009	Kenya: Masai District, Nguruman Hills, Oloibortoto River valley		https://www.jstor.org/stable/42795002
Angiosperms	Euphorbiaceae	Euphorbia	Euphorbia forolensis L.E.Newton	Shrub	endemic	NE	NS	1995	Kenya		https://www.ipni.org/n/987011-1
Angiosperms	Euphorbiaceae	Euphorbia	Euphorbia rubromarginata L.E.Newton	Shrub	near-endemic	NE	NS	1992	Kenya		https://www.ipni.org/n/961489-1
Angiosperms	Euphorbiaceae	Euphorbia	Euphorbia maryrichardsiae G.Will.	Herb	near-endemic	NE	NS	2008	Tanzania		https://www.ipni.org/n/77097491-1
Angiosperms	Euphorbiaceae	Euphorbia	Monadenium rugosum S.Carter	Herb	near-endemic	DD	NS	2000	Tanzania: Masasi District, Mbangala Reserve	Euphorbia neorugosa Bruyns ex Idrees	https://doi.org/10.2307/4115657
Angiosperms	Euphorbiaceae	Euphorbia	Euphorbia lukoseana S.Carter	Herb	endemic	NE	NS	2000	Tanzania: Iringa District, bottom of Kitonga Gorge by Lukose River		https://www.ipni.org/n/1015816-1
Angiosperms	Euphorbiaceae	Euphorbia	Euphorbia caloderma S.Carter	Herb	endemic	NE	NS	2000	Tanzania: Mufindi, Ngwazi		https://www.ipni.org/n/1015817-1
Angiosperms	Euphorbiaceae	Euphorbia	Euphorbia specksii Rauh	Herb	endemic	NE	NS	2000	Tanzania		https://www.ipni.org/n/1016550-1
Angiosperms	Euphorbiaceae	Euphorbia	Euphorbia maritae Rauh	Herb	endemic	NE	NS	1999	Tanzania: Morogoro Province		https://www.jstor.org/stable/42793622
Angiosperms	Euphorbiaceae	Jatropha	Jatropha euarguta M.G.Gilbert & Thulin	Shrub	endemic	NE	NS	1991	Kenya		https://doi.org/10.1111/j.1756-1051.1991.tb01237.x
Angiosperms	Euphorbiaceae	Jatropha	Jatropha rivae subsp. quercifolia M.G.Gilbert & Thulin	Shrub	near-endemic	NE	NS	1991	Kenya: Northern Frontier Prov.; Tanzania: Northern Prov.		https://doi.org/10.1111/j.1756-1051.1991.tb01237.x
Angiosperms	Euphorbiaceae	Tragia	Tragia mixta M.G.Gilbert	Shrub	near-endemic	NE	NS	1992	Kenya; Uganda; Tanzania		https://doi.org/10.1111/j.1756-1051.1992.tb01321.x
Angiosperms	Euphorbiaceae	Euphorbia	Euphorbia sumati S.Carter	Tree	endemic	DD	NS	2000	Kenya: Rift Valley Samburu Ngare Narok		http://apps.kew.org/herbcat/detailsQuery.do?barcode=K000353296
Angiosperms	Euphorbiaceae	Euphorbia	Euphorbia pervittata S.Carter	Herb	endemic	VU	NS	2000	Kenya: Hill Tana River District		http://apps.kew.org/herbcat/detailsQuery.do?barcode=K000353299
Angiosperms	Euphorbiaceae	Euphorbia	Euphorbia serendipita L.E.Newton	Shrub	near-endemic	NE	NS	1993	Kenya: Rift valley province		http://apps.kew.org/herbcat/detailsQuery.do?barcode=K000253039
Angiosperms	Euphorbiaceae	Erythrococca	Erythrococca pentagyna Radcl.-Sm.	Shrub	endemic	VU	NS	1991	Kenya: Coast Kilifi Pangani Pangani rocks		https://doi.org/10.2307/4110607
Angiosperms	Euphorbiaceae	Acalypha	Acalypha × cristata Radcl.-Sm.	Shrub	near-endemic	NE	NS	1989	Kenya: Teita District; Tanzania: Moshi District		https://doi.org/10.2307/4110363
Angiosperms	Euphorbiaceae	Euphorbia	Euphorbia lenewtonii S.Carter	Herb	endemic	NE	NS	2000	Tanzania: Kondoa District		http://apps.kew.org/herbcat/detailsQuery.do?barcode=K000253037
Angiosperms	Euphorbiaceae	Euphorbia	Euphorbia proballyana var. multangula S.Carter	Herb	endemic	NE	NS	2000	Tanzania: Morogoro Kilosa		http://apps.kew.org/herbcat/detailsQuery.do?barcode=K000452895
Angiosperms	Euphorbiaceae	Euphorbia	Euphorbia songweana S.Carter	Shrub	endemic	NE	NS	2000	Tanzania: Mbeya district		http://apps.kew.org/herbcat/detailsQuery.do?barcode=K000253040
Angiosperms	Euphorbiaceae	Croton	Croton longipedicellatus var. glabrescens Radcl.-Sm.	Shrub	endemic	NE	NS	1996	Tanzania: Iringa Distict		https://doi.org/10.2307/4119325
Angiosperms	Phyllanthaceae	Phyllanthus	Phyllanthus taylorianus Jean F.Brunel	Herb	NA	NE	NS	1996	Tanzania: Mbeya, Magangwe, Ruaha National Park; Uganda: Teso, Serere		https://doi.org/10.2307/4119325
Angiosperms	Euphorbiaceae	Aristogeitonia	Aristogeitonia magnistipula Radcl.-Sm.	Shrub	endemic	CR	NS	1996	Tanzania: Pugu Forest Reserve		https://doi.org/10.2307/4119736
Angiosperms	Euphorbiaceae	Lingelsheimia	Aerisilvaea sylvestris Radcl.-Sm.	Tree	endemic	CR	NS	1990	Tanzania: Uluguru	Lingelsheimia sylvestris (Radcl.-Sm.) Radcl.-Sm.	https://doi.org/10.2307/4117849
Angiosperms	Phyllanthaceae	Meineckia	Zimmermanniopsis uzungwaensis Radcl.-Sm.	Shrub	endemic	LC	NS	1990	Tanzania: Iringa Region. Mufindi District	Meineckia uzungwaensis (Radcl.-Sm.) Radcl.-Sm.	https://doi.org/10.2307/4114443
Angiosperms	Putranjivaceae	Drypetes	Drypetes gerrardinoides Radcl.-Sm.	Shrub	endemic	EN	NS	1990	Tanzania: Iringa Distict		https://doi.org/10.2307/4113873
Angiosperms	Putranjivaceae	Drypetes	Drypetes usambarica var. stylosa Radcl.-Sm.	Tree	endemic	CR	NS	1990	Tanzania: Morogoro Distr.		https://doi.org/10.2307/4113873
Angiosperms	Putranjivaceae	Drypetes	Drypetes usambarica var. rugulosa Radcl.-Sm.	Tree	endemic	CR	NS	1990	Tanzania: Iringa Distict		https://doi.org/10.2307/4113873
Angiosperms	Phyllanthaceae	Phyllanthus	Phyllanthus goniostemon Radcl.-Sm.	Herb	near-endemic	NE	NS	1996	Uganda: Masaka Distr., Kabula Co.		https://doi.org/10.2307/4119325
Angiosperms	Euphorbiaceae	Dalechampia	Dalechampia trifoliata var. trifida Radcl.-Sm.	Liana	near-endemic	NE	NS	1989	Kenya: Mandera District		https://www.jstor.org/stable/4110363
Angiosperms	Euphorbiaceae	Euphorbia	Euphorbia sebsebei M.G.Gilbert	Herb	near-endemic	NE	NR	1993	Kenya		https://www.biodiversitylibrary.org/page/38689878
Angiosperms	Euphorbiaceae	Euphorbia	Monadenium shebeliense M.G.Gilbert	Shrub	near-endemic	NE	NR	1990	Kenya	Euphorbia shebeliensis (M.G.Gilbert) Bruyns	https://doi.org/10.25223/brad.n8.1990.a4
Angiosperms	Fabaceae	Chamaecrista	Chamaecrista mwangokae Gereau & G.M.Walters	Herb	endemic	VU	NS	2003	Tanzania: Iringa Region, Mufindi District		https://www.jstor.org/stable/3393376
Angiosperms	Fabaceae	Crotalaria	Crotalaria polygaloides subsp. orientalis Polhill	Herb	endemic	NE	NS	1982	Tanzania		https://www.ipni.org/n/916922-1
Angiosperms	Fabaceae	Indigofera	Indigofera ancistrocarpa Thulin	Shrub	near-endemic	DD	NS	1989	Kenya: War Gedud		https://doi.org/10.1111/j.1756-1051.1989.tb00523.x
Angiosperms	Fabaceae	Indigofera	Indigofera pellucida J.B.Gillett & Thulin	Shrub	near-endemic	NE	NS	1989	Kenya		https://doi.org/10.1111/j.1756-1051.1989.tb00523.x
Angiosperms	Fabaceae	Indigofera	Indigofera subcorymbosa var. grandis Schrire	Shrub	near-endemic	NE	NS	1998	Tanzania: Ufipa District		https://www.jstor.org/stable/4110484
Angiosperms	Fabaceae	Mucuna	Mucuna ferox Verdc.	Liana	near-endemic	NE	NS	1981	Tanzania: Kilosa District		https://www.jstor.org/stable/4110169
Angiosperms	Fabaceae	Pseudoprosopis	Pseudoprosopis euryphylla subsp. puguensis Brenan	Shrub	near-endemic	EN	NS	1984	Tanzania: Uzaramo District		https://doi.org/10.2307/4108608
Angiosperms	Fabaceae	Rhynchosia	Rhynchosia verdcourtii Thulin	Herb	NA	NE	NS	1981	Kenya; Uganda; Tanzania		https://doi.org/10.1111/j.1756-1051.1981.tb01031.x
Angiosperms	Fabaceae	Tephrosia	Tephrosia uzondoensis F. M. Crawford	Shrub	endemic	VU	NS	2016	Tanzania: Mpanda District, the Uzondo plateau		https://doi.org/10.1007/s12225-016-9621-1
Angiosperms	Fabaceae	Vigna	Vigna verdcourtii Pasquet	Liana	near-endemic	NE	NS	2007	Tanzania: Iringa Province		https://archive.org/details/bothaliavolume3737unse/page/53
Angiosperms	Fabaceae	Wajira	Wajira danissana Thulin & Lavin	Liana	near-endemic	NE	NS	2004	Kenya: Northern Frontier District		https://www.jstor.org/stable/25064020
Angiosperms	Fabaceae	Crotalaria	Crotalaria arrecta Hemp & Polhill	Herb	endemic	EN	NS	2009	Kenya: Nyahururu District		http://www.jstor.org/stable/20649775
Angiosperms	Fabaceae	Indigofera	Indigofera platyspira J.B.Gillett ex Thulin & M.G.Gilbert	Herb	endemic	NE	NS	2003	Kenya: Wajir District		https://doi.org/10.1111/j.1756-1051.2002.tb01367.x
Angiosperms	Fabaceae	Parochetus	Parochetus africanus Polhill	Herb	NA	NE	NS	1991	Kenya; Uganda; Tanzania		https://www.jstor.org/stable/45067151
Angiosperms	Fabaceae	Humularia	Humularia reekmansii Bamps	Shrub	near-endemic	EN	NS	2009	Tanzania: T4, Mpanda-Uvinza		http://www.jstor.org/stable/25746611
Angiosperms	Fabaceae	Crotalaria	Crotalaria mwangulangoi Gereau & Bodine	Shrub	endemic	EN	NS	2005	Tanzania: Iringa Region		https://www.jstor.org/stable/3393338
Angiosperms	Fabaceae	Ormocarpum	Ormocarpum acuminatum Polhill	Shrub	endemic	NE	NS	1995	Tanzania: Iringa Region, Iringa District		https://www.jstor.org/stable/4110650
Angiosperms	Fabaceae	Vigna	Vigna unguiculata subsp. pawekiae Pasquet	Herb	NA	NE	NS	1993	Tanzania: Mbeya District; Kenya		https://doi.org/10.2307/4118861
Angiosperms	Fabaceae	Zenkerella	Zenkerella perplexa Temu	Tree	endemic	CR	NS	1990	Tanzania: Uluguru Mts, Bondwa Hill		https://doi.org/10.1111/j.1756-1051.1990.tb01782.x
Angiosperms	Fabaceae	Crotalaria	Crotalaria congesta Polhill	Herb	NA	NE	NS	1982	Tanzania; Uganda		https://plants.jstor.org/compilation/Crotalaria.congesta
Angiosperms	Fabaceae	Crotalaria	Crotalaria pudica Polhill	Herb	near-endemic	NE	NS	1982	Tanzania		https://plants.jstor.org/compilation/Crotalaria.pudica
Angiosperms	Gelsemiaceae	Mostuea	Mostuea brunonis var. fusiformis Leeuwenb.	Shrub	near-endemic	NE	NS	1961	Tanzania: tanganyika		https://library.wur.nl/WebQuery/wurpubs/fulltext/290719
Angiosperms	Gesneriaceae	Streptocarpus	Streptocarpus mazumbaiensis I.Darbysh.	Herb	endemic	EN	NS	2014	Tanzania: Usambara Mts, Mazumbai Forest		https://doi.org/10.1017/S0960428613000255
Angiosperms	Gesneriaceae	Streptocarpus	Saintpaulia watkinsii Haston	Herb	endemic	CR	NS	2009	Tanzania: Morogoro, Uluguru Mountains	Streptocarpus afroviola var. watkinsii (Haston) Christenh.	https://doi.org/10.1111/j.1467-8748.2009.01661.x
Pteridophytes	Hymenophyllaceae	Vandenboschia	Vandenboschia confusa Dubuisson, Deblauwe & Bouch.-Dubuisson	Fern	NA	NE	NS	2022	Uganda; Kenya; Tanzania		https://doi.org/10.1080/23818107.2022.2062445
Angiosperms	Hypoxidaceae	Hypoxis	Hypoxis bampsiana subsp. tomentosa Wiland	Herb	near-endemic	NT	NS	2008	Tanzania: Ufipa, Chapota		http://dx.doi.org/10.3417/2006019
Angiosperms	Iridaceae	Gladiolus	Gladiolus exalatus Goldblatt & Blittersd	Herb	endemic	CR	NS	2014	Tanzania: Rukwa Region		https://doi.org/10.1007/s12225-014-9496-y
Angiosperms	Iridaceae	Gladiolus	Gladiolus clivorum Goldblatt & J. C. Manning	Herb	endemic	DD	NS	2014	Tanzania: Mpanda District, Uzondo Plateau Mpanda		https://doi.org/10.1007/s12225-014-9496-y
Angiosperms	Iridaceae	Zygotritonia	Zygotritonia teretifolia Goldblatt & J.C. Manning	Herb	endemic	NE	NS	2015	Tanzania: Mpanda District, Uzondo Plateau		http://dx.doi.org/10.1016/j.sajb.2014.11.006
Angiosperms	Lamiaceae	Premna	Premna mwadimei V.M. Ngumbau & G.W. Hu	Liana	endemic	CR	NS	2021	Kenya: Kilifi County, Cha Simba rocks area		https://doi.org/10.11646/phytotaxa.510.2.4
Angiosperms	Lecythidaceae	Foetidia	Foetidia africana Verdc.	Tree	endemic	CR	NS	1985	Tanzania: Uzaramo District		https://doi.org/10.2307/4109623
Angiosperms	Fabaceae	Aeschynomene	Aeschynomene mossambicensis Verdc.	Herb	near-endemic	NE	NR	1972	Tanzania		https://doi.org/10.2307/4114356
Angiosperms	Fabaceae	Aeschynomene	Aeschynomene mossambicensis subsp. longistipitata Verdc.	Herb	endemic	NE	NS	1972	Tanzania: Kilwa District		https://doi.org/10.2307/4114356
Angiosperms	Fabaceae	Erythrina	Erythrina × lanigera J.Duvign. & Rochez ex Barneby & Krukoff	Tree	near-endemic	EN	NS	1974	Uganda		https://pubmed.ncbi.nlm.nih.gov/4437311/
Angiosperms	Fabaceae	Albizia	Albizia tanganyicensis subsp. adamsoniorum Brenan	Tree	endemic	VU	NS	1975	Kenya: Meru District		https://doi.org/10.2307/4108138
Angiosperms	Fabaceae	Crotalaria	Crotalaria boranica subsp. trichocarpa Polhill	Herb	near-endemic	NE	NS	1982	Kenya		https://powo.science.kew.org/taxon/urn:lsid:ipni.org:names:916906-1
Angiosperms	Fabaceae	Crotalaria	Crotalaria oligosperma Polhill	Shrub	near-endemic	NE	NS	1982	Kenya		https://powo.science.kew.org/taxon/urn:lsid:ipni.org:names:899628-1
Angiosperms	Fabaceae	Indigofera	Indigofera boranica Thulin	Shrub	near-endemic	NE	NS	1982	Kenya: Mandera Distr.		https://doi.org/10.1111/j.1756-1051.1982.tb01433.x
Angiosperms	Fabaceae	Wajira	Wajira albescens Thulin	Liana	near-endemic	NE	NS	1982	Kenya: Wajir District		https://doi.org/10.1111/j.1756-1051.1982.tb01212.x
Angiosperms	Fabaceae	Cynometra	Cynometra lukei Beentje	Tree	endemic	EN	NS	1988	Kenya: Tana River District		https://www.biodiversitylibrary.org/page/47557535
Angiosperms	Fabaceae	Microcharis	Indigofera ammophila Thulin	Herb	endemic	NE	NS	1982	Kenya: Mandera District	Microcharis ammophila (Thulin) Schrire	https://doi.org/10.1111/j.1756-1051.1982.tb01433.x
Angiosperms	Fabaceae	Microcharis	Indigofera gyrata Thulin	Herb	near-endemic	NE	NS	1982	Kenya: Mandera District	Microcharis gyrata (Thulin) Schrire	https://doi.org/10.1111/j.1756-1051.1982.tb01433.x
Angiosperms	Fabaceae	Philenoptera	Lonchocarpus kanurii Brenan & J.B.Gillett	Tree	near-endemic	EN	NS	1983	Kenya: Wajir District	Philenoptera kanurii (Brenan & J.B.Gillett) Schrire	https://doi.org/10.2307/4107844
Angiosperms	Fabaceae	Indigofera	Indigofera erythrogramma subsp. lanceolata Schrire	Herb	near-endemic	NE	NR	2012	Tanzania		https://powo.science.kew.org/taxon/urn:lsid:ipni.org:names:77122874-1
Angiosperms	Fabaceae	Afrocalliandra	Calliandra gilbertii Thulin & Hunde	Shrub	near-endemic	NE	NS	1981	Kenya: Mandera district	Afrocalliandra gilbertii (Thulin & Hunde) E.R.Souza & L.P.Queiroz	https://doi.org/10.1111/j.1756-1051.1981.tb01029.x
Angiosperms	Fabaceae	Gelrebia	Caesalpinia dauensis Thulin	Shrub	near-endemic	NE	NS	1980	Kenya: Mandera district	Gelrebia dauensis (Thulin) Gagnon & G.P.Lewis	https://doi.org/10.2307/4119075
Angiosperms	Linderniaceae	Craterostigma	Craterostigma loitense I.Darbysh. & Eb.Fisch.	Herb	endemic	DD	NS	2017	Kenya: Loita Hills, Enkang Sapuk Camp		https://doi.org/10.11646/phytotaxa.306.1.8
Angiosperms	Linderniaceae	Crepidorhopalon	Crepidorhopalon kwaleensis I.Darbysh. & Eb.Fisch.	Herb	endemic	EN	NS	2019	Kenya: Kwale County, Majoreni area		https://doi.org/10.3767/blumea.2019.64.02.07
Angiosperms	Loganiaceae	Strychnos	Strychnos urceolata Leeuwenb.	Liana	NA	NE	NR	1965	Uganda		https://www.biodiversitylibrary.org/page/59686770
Angiosperms	Loranthaceae	Englerina	Englerina collinsii Polhill & Q.Luke	Shrub	endemic	NT	NS	2009	Kenya: Kitui District, Ithumba Hill		http://dx.doi.org/10.2982/0012-8317(2008)97[103:ANSOEL]2.0.CO;2
Angiosperms	Malpighiaceae	Acridocarpus	Acridocarpus taitensis Mwadime, V.M. Ngumbau & Q. Luke	Liana	endemic	NE	NS	2020	Kenya: Taita Taveta County, Ngangao Forest		https://doi.org/10.11646/phytotaxa.435.1.11
Angiosperms	Malpighiaceae	Acridocarpus	Acridocarpus ballyi Launert	Shrub	endemic	NE	NS	1980	Kenya		https://www.gbif.org/species/3982353
Angiosperms	Malvaceae	Hibiscus	Hibiscus hareyae L.A.J.Thomson & Cheek	Shrub	endemic	NE	NS	2020	Tanzania: Lindi Province		https://doi.org/10.1007/s12225-020-09911-6
Pteridophytes	Marattiaceae	Ptisana	Ptisana africana Christenh.	Fern	NA	NE	NS	2018	Kenya: Taita Hills		http://www.plantgateway.com/wp-content/uploads/lana-downloads/2018/02/Global-Flora-Vol-4.pdf
Angiosperms	Melastomataceae	Argyrella	Argyrella richardsiae Ver.-Lib. & G.Kadereit	Herb	endemic	EN	NS	2017	Tanzania: Katavi region, Mpanda district		https://doi.org/10.3897/phytokeys.82.12914
Angiosperms	Melastomataceae	Lijndenia	Lijndenia udzungwarum R.D. Stone & Q. Luke	Shrub	endemic	LC	NS	2015	Tanzania: Morogoro region, Kilombero district		http://dx.doi.org/10.11646/phytotaxa.226.2.6
Angiosperms	Melastomataceae	Memecylon	Memecylon afroschismaticum R.D.Stone	Shrub	near-endemic	EN	NS	2020	Tanzania: Kigoma Region, Kungwe-Mahali		https://doi.org/10.5091/plecevo.2020.1657
Angiosperms	Melastomataceae	Memecylon	Memecylon trunciflorum R. D. Stone	Tree	endemic	LC	NS	2015	Tanzania: Sanje, Uzungwa[Udzungwa] Mts		https://doi.org/10.1111/njb.00688
Angiosperms	Melastomataceae	Memecylon	Memecylon rovumense R.D. Stone & I.G. Mona	Tree	near-endemic	LC	NS	2017	Tanzania: Lindi Region, Lindi District, Chitoa Forest Reserve		https://doi.org/10.11646/phytotaxa.331.2.1
Angiosperms	Melastomataceae	Warneckea	Warneckea hedbergiorum Borhidi	Shrub	endemic	NE	NS	1993	Tanzania: Muheza Distr.		http://apps.kew.org/herbcat/detailsQuery.do?barcode=K000276116
Angiosperms	Melastomataceae	Cincinnobotrys	Cincinnobotrys ranarum Pócs	Herb	endemic	NE	NS	1991	Tanzania		https://www.biodiversitylibrary.org/page/13959289
Angiosperms	Menispermaceae	Cissampelos	Cissampelos keniensis Y.D.Zhou & Q.F.Wang	Liana	endemic	NE	NS	2017	Kenya: Meru District		https://doi.org/10.11646/phytotaxa.292.1.5
Angiosperms	Menispermaceae	Anisocycla	Anisocycla blepharosepala subsp. tanzaniensis Vollesen	Liana	endemic	VU	NS	1981	Tanzania: Pangani Distr.		https://doi.org/10.2307/4113602
Angiosperms	Molluginaceae	Glinus	Glinus oppositifolius var. glomeratus Gonç.	Herb	near-endemic	NE	NS	1965	Tanzania		https://powo.science.kew.org/taxon/urn:lsid:ipni.org:names:77250187-1
Angiosperms	Molluginaceae	Glinus	Glinus zambesiacus Sukhor.	Herb	NA	NE	NS	2021	Kenya: Nakuru county; Tanzania: Musoma distr.		https://doi.org/10.3897/phytokeys.173.60898
Angiosperms	Moraceae	Dorstenia	Dorstenia christenhuszii M.W.Chase & M.F.Fay	Herb	endemic	EN	NS	2013	Kenya: K7, Taita-Taveta District, Mbololo Hill		http://dx.doi.org/10.11646/phytotaxa.81.2.1
Angiosperms	Moraceae	Dorstenia	Dorstenia arachniformis Matheka, Malombe, Mwadime & Mwachala	Herb	endemic	CR	NS	2019	Kenya: Makueni County, Makueni sub-county, Kavingo Hill		https://doi.org/10.11646/phytotaxa.468.2.7
Angiosperms	Moraceae	Ficus	Ficus katendei Verdc.	Tree	endemic	NE	NS	1998	Uganda: Ankole District, Igara County		https://www.jstor.org/stable/4110464
Angiosperms	Oleaceae	Olea	Olea woodiana subsp. disjuncta P.S.Green	Tree	near-endemic	EN	NS	2002	Tanzania: Pangani District, Bago Forest; Kenya: Shimba Hill		https://doi.org/10.2307/4110824
Angiosperms	Orchidaceae	Aerangis	Aerangis maireae la Croix & J.Stewart	Herb	endemic	NE	NS	1998	Tanzania: Njirikwa Forest, c.15km from Njombe		https://www.aos.org/sitf-blog/aerangis-maireae.aspx
Angiosperms	Orchidaceae	Ancistrorhynchus	Ancistrorhynchus paysanii Senghas	Herb	endemic	NE	NS	2001	Kenya: Naro Moro		https://www.ipni.org/n/20002626-1
Angiosperms	Orchidaceae	Bulbophyllum	Bulbophyllum bavonis J.J.Verm.	Herb	near-endemic	NE	NS	1984	Tanzania: Iiinga District		https://repository.naturalis.nl/pub/525868
Angiosperms	Orchidaceae	Bulbophyllum	Bulbophyllum carnosisepalum J.J.Verm.	Herb	NA	NE	NS	1986	Uganda		https://www.jstor.org/stable/3668192
Angiosperms	Orchidaceae	Chamaeangis	Chamaeangis kloetzliana Szlach. & Olszewski	Herb	endemic	NE	NS	2001	Kenya: Karen		https://www.ipni.org/n/20000681-1
Angiosperms	Orchidaceae	Diaphananthe	Margelliantha lebelii Eb.Fisch. & Killmann	Herb	near-endemic	LC	NS	2008	Uganda	Diaphananthe lebelii (Eb.Fisch. & Killmann) Descourv. & Stévart	https://doi.org/10.11646/phytotaxa.349.3.5
Angiosperms	Orchidaceae	Disa	Disa perplexa H.P.Linder	Herb	NA	NE	NS	1981	Tanzania, Kenya		https://www.ipni.org/n/897621-1
Angiosperms	Orchidaceae	Eulophia	Eulophia euglossa (Rchb.f.) Rchb.f. ex Bateman	Herb	NA	NE	NR	2018	Kenya: K5 (Nyanza), Bungoma; Tanzania: T1 (Lake), Bukoba, Rubare Forest Reserve		https://doi.org/10.4102/abc.v48i1.2319
Angiosperms	Orchidaceae	Habenaria	Bilabrella kraenzliniana Kras & Szlach.	Herb	endemic	NE	NS	2008	Kenya: SITOTAN, near Lumbwa	Habenaria kraenzlinii J.M.H.Shaw	https://www.researchgate.net/publication/293690726
Angiosperms	Orchidaceae	Habenaria	Bilabrella usambarae Kras & Szlach.	Herb	endemic	NE	NS	2008	Tanzania: Usambara	Habenaria tanzaniyana J.M.H.Shaw	https://www.researchgate.net/publication/293690726
Angiosperms	Orchidaceae	Kylicanthe	Diaphananthe liae Eb.Fisch., Killmann, J.-P.Lebel & Delep.	Herb	near-endemic	EN	NS	2011	Uganda: Western(Kalinzu Forest)	Kylicanthe liae (Eb.Fisch., Killmann, J.-P.Lebel & Delep.) Descourv.	https://doi.org/10.11646/phytotaxa.373.2.1
Angiosperms	Orchidaceae	Liparis	Liparis nyikana G.Will.	Herb	endemic	NE	NS	1983	Tanzania		https://www.jstor.org/stable/23642975
Angiosperms	Orchidaceae	Microcoelia	Solenangis africana R.Rice	Herb	endemic	NE	NS	2006	Kenya: Kwale District	Microcoelia africana (R.Rice) R.Rice	https://www.ipni.org/n/77078650-1
Angiosperms	Orchidaceae	Nervilia	Nervilia lilacea Jum. & H.Perrier	Herb	NA	NE	NR	2019	Kenya: Nandi North District, Spetonok		https://doi.org/10.3897/phytokeys.135.46629
Angiosperms	Orchidaceae	Polystachya	Polystachya danieliana G.W.Hu, W.C.Huang & Q.F.Wang	Herb	endemic	NE	NS	2019	Kenya: Elgeyo-Marakwet County, Kipkunur, Kapsowar town		https://doi.org/10.11646/phytotaxa.405.4.3
Angiosperms	Orchidaceae	Polystachya	Polystachya pocsii P.J.Cribb	Herb	endemic	NE	NS	1992	Tanzania: Morogoro District, Nguru Mountains		https://doi.org/10.2307/4110666
Angiosperms	Orchidaceae	Polystachya	Polystachya isabelae Mytnik	Herb	endemic	NE	NS	2011	Uganda: Rukungiri district, Bwindi Forest		https://www.researchgate.net/publication/254864247
Angiosperms	Orchidaceae	Rhipidoglossum	Rhipidoglossum lucieae Farminhão & P.J.Cribb	Herb	endemic	EN	NS	2019	Tanzania: Lushoto District, West Usambaras		https://doi.org/10.1007/s12225-020-09888-2
Angiosperms	Orchidaceae	Solenangis	Solenangis grahamii R.Rice	Herb	endemic	NE	NS	2006	Kenya: Kilifi District, Arabuko		https://www.ipni.org/n/77078651-1
Angiosperms	Orchidaceae	Solenangis	Solenangis longipes R.Rice	Herb	endemic	NE	NS	2006	Tanzania		https://www.ipni.org/n/77078652-1
Angiosperms	Orchidaceae	Tridactyle	Tridactyle delepierrei Eb. Fisch. & D'haijere	Herb	near-endemic	EN	NS	2021	Uganda: Toro, Mpanga Forests and Kyzi, Ishasha Gorge		https://doi.org/10.1111/njb.03184
Angiosperms	Orchidaceae	Ypsilopus	Ypsilopus iversenii Farminhão & D'haijere	Herb	endemic	CR	NS	2021	Tanzania: Tanga, Lushoto District, West Usambara Mountains		https://doi.org/10.1111/njb.03184
Angiosperms	Orchidaceae	Rhipidoglossum	Rhipidoglossum pareense P.J.Cribb & Hemp	Herb	endemic	VU	NS	2022	Tanzania: Pare Mountains		https://doi.org/10.1007/s12225-022-10027-2
Angiosperms	Orchidaceae	Polystachya	Polystachya armeniaca la Croix & P.J.Cribb	Herb	near-endemic	NE	NR	1996	Uganda		https://doi.org/10.2307/4117036
Angiosperms	Orchidaceae	Polystachya	Polystachya calluniflora var. hologlossa P.J.Cribb & la Croix	Herb	near-endemic	NE	NR	1991	Tanzania	Polystachya hologlossa (P.J.Cribb & la Croix) Szlach. & Olszewski	https://powo.science.kew.org/taxon/urn:lsid:ipni.org:names:20000655-1
Angiosperms	Orchidaceae	Polystachya	Polystachya sosefii Baranow & Mytnik	Herb	near-endemic	NE	NR	2009	Kenya; Tanzania		https://doi.org/10.1007/s00606-009-0176-6
Angiosperms	Orobanchaceae	Buchnera	Buchnera lastii subsp. pubiflora Philcox	Herb	near-endemic	NE	NR	1987	Tanzania		https://plants.jstor.org/stable/10.5555/al.ap.specimen.k000405388
Angiosperms	Oxalidaceae	Biophytum	Biophytum uzungwaensis Frimodt	Shrub	endemic	NE	NS	1999	Tanzania: Iringa District, Udzungwa Scarp Forest Reserve		http://www.jstor.org/stable/4111036
Angiosperms	Oxalidaceae	Oxalis	Oxalis procumbens subsp. bathieana Lourteig	Herb	NA	NE	NS	1979	Kenya; Tanzania; Uganda		https://www.biodiversitylibrary.org/page/13019009
Angiosperms	Passifloraceae	Adenia	Adenia angulosa G.W.Hu & Q.F.Wang	Liana	near-endemic	NE	NS	2017	Kenya: Coast Province, Kwale District, Shimba Hills National Reserve; Tanzania: Lushoto		https://doi.org/10.11646/phytotaxa.313.1.10
Angiosperms	Passifloraceae	Basananthe	Basananthe subsessilicarpa J.B.Gillett ex Verdc.	Herb	endemic	NE	NS	1998	Kenya: North Eastern Province		http://www.jstor.org/stable/4118892 .
Angiosperms	Passifloraceae	Adenia	Adenia kigogoensis Hearn	Liana	endemic	EN	NS	2007	Tanzania: Iringa Region, Mufindi District		https://doi.org/10.1663/0007-196X(2007)59[308:NIAPFN]2.0.CO;2
Angiosperms	Passifloraceae	Tricliceras	Tricliceras xylorhizum Verdc.	Herb	endemic	NE	NS	1990	Kenya: Kilifi County		https://doi.org/10.2307/4115685
Angiosperms	Pedaliaceae	Pedaliodiscus	Pedaliodiscus macrocarpus Ihlenf.	Herb	near-endemic	NE	NS	1969	Kenya; Tanzania		https://doi.org/10.1111/j.1438-8677.1968.tb02112.x
Angiosperms	Phyllanthaceae	Moeroris	Phyllanthus austroparensis Radcl.-Sm.	Herb	endemic	NE	NS	1992	Tanzania: Tanga Province	Moeroris austroparensis (Radcl.-Sm.) R.W.Bouman	https://doi.org/10.2307/4110706
Angiosperms	Phyllanthaceae	Moeroris	Phyllanthus dictyophlebs Radcl.-Sm.	Shrub	endemic	NE	NS	1992	Tanzania: Tanga Province	Moeroris dictyophlebs (Radcl.-Sm.) R.W.Bouman	https://doi.org/10.2307/4110706
Angiosperms	Phyllanthaceae	Phyllanthus	Phyllanthus maderaspatensis var. exasperatus Radcl.-Sm	Herb	endemic	VU	NS	1992	Kenya: Tana River District		https://www.tropicos.org/name/50259603
Angiosperms	Phyllanthaceae	Phyllanthus	Phyllanthus gillettianus Jean F.Brunel	Herb	NA	LC	NS	1996	Kenya: Coast Province. Tana R. Distr.		https://doi.org/10.2307/4119325
Angiosperms	Phyllanthaceae	Phyllanthus	Phyllanthus leucochlamys Radcl.-Sm.	Herb	endemic	NE	NS	2006	Tanzania: Kigoma Distr.		https://www.jstor.org/stable/20443307
Angiosperms	Phyllanthaceae	Phyllanthus	Phyllanthus maderaspatensis var. exasperata Radcl.-Sm.	Herb	endemic	NE	NS	1992	Kenya: Tana River District		https://doi.org/10.2307/4110706
Angiosperms	Poaceae	Andropogon	Andropogon pungens Cope	Herb	near-endemic	NE	NS	1995	Kenya: Kiunga Archipelago, Marrarani, Boni Forest		https://doi.org/10.2307/4114613
Angiosperms	Poaceae	Aristida	Aristida leptura Cope	Herb	near-endemic	NE	NS	1992	Tanzania: Kingupina		https://doi.org/10.2307/4110668
Angiosperms	Poaceae	Dignathia	Dignathia aristata Cope	Herb	endemic	NE	NS	1991	Kenya: Mandera district		https://www.jstor.org/stable/4110414
Angiosperms	Poaceae	Festuca	Festuca claytonii E.B.Alexeev	Herb	endemic	NE	NS	1986	Kenya		http://pascal-francis.inist.fr/vibad/index.php?action=getRecordDetail&idt=7941022
Angiosperms	Poaceae	Festuca	Festuca elgonensis E.B.Alexeev	Herb	near-endemic	NE	NS	1987	Uganda		http://pascal-francis.inist.fr/vibad/index.php?action=getRecordDetail&idt=7472743
Angiosperms	Poaceae	Hypseochloa	Hypseochloa matengoensis C.E.Hubb.	Herb	endemic	NE	NS	1981	Tanzania: Songea District, Matengo Hills		https://doi.org/10.2307/4119005
Angiosperms	Poaceae	Panicum	Panicum pseudoracemosum Renvoize	Herb	near-endemic	NE	NS	1989	Tanzania: Gombe Stream National Park		https://www.jstor.org/stable/4110377
Angiosperms	Poaceae	Perotis	Perotis pilosa Cope	Herb	endemic	NE	NS	1995	Kenya: Garissa District		https://doi.org/10.2307/4110334
Angiosperms	Poaceae	Eragrostis	Eragrostis uzondoiensis Sánchez-Ken	Herb	endemic	DD	NS	2007	Tanzania: Mapanda District		https://www.jstor.org/stable/20443377
Angiosperms	Poaceae	Brachiaria	Brachiaria uzondoiensis Sánchez-Ken	Herb	endemic	DD	NS	2007	Tanzania: Mapanda District		https://www.jstor.org/stable/20443377
Angiosperms	Poaceae	Aristida	Aristida humidicola S.M.Phillips	Herb	endemic	NE	NS	2000	Tanzania: Mapanda District		http://www.jstor.org/stable/4117777
Angiosperms	Poaceae	Eragrostis	Eragrostis poculiformis Cope	Herb	endemic	NE	NS	2000	Tanzania: Mapanda District		https://www.jstor.org/stable/4115666
Angiosperms	Poaceae	Hickelia	Hickelia africana S.Dransf.	Herb	endemic	EN	NS	1994	Tanzania: Iringa District		https://doi.org/10.2307/4114466
Angiosperms	Poaceae	Panicum	Panicum bambusiculme Friis & Vollesen	Herb	near-endemic	NE	NS	1982	Uganda: Mabira		https://doi.org/10.2307/4110048
Angiosperms	Poaceae	Alloeochaete	Alloeochaete ulugurensis Kabuye	Herb	endemic	VU	NS	1975	Tanzania: Ulanga Distr.		https://doi.org/10.2307/4103088
Angiosperms	Poaceae	Enneapogon	Enneapogon lophotrichus Chiov. ex H.Scholz & P.König	Herb	NA	NE	NR	1984	Kenya		https://www.jstor.org/stable/3995855
Angiosperms	Poaceae	Suddia	Suddia sagittifolia Renvoize	Herb	near-endemic	VU	NR	1984	Uganda		https://doi.org/10.2307/4108589
Angiosperms	Poaceae	Eragrostis	Eragrostis astreptoclada Cope	Herb	near-endemic	LC	NR	1998	Tanzania		https://doi.org/10.2307/4110456
Angiosperms	Poaceae	Pentameris	Pentaschistis gracilis S.M.Phillips	Herb	near-endemic	NE	NR	1986	Kenya	Pentameris pictigluma var. gracilis (S.M.Phillips) Galley & H.P.Linder	https://doi.org/10.2307/4103003
Angiosperms	Podostemaceae	Inversodicraea	Inversodicraea tanzaniensis Cheek	Herb	endemic	NE	NS	2020	Tanzania: Iringa District		https://doi.org/10.1007/s12225-020-09889-1
Angiosperms	Polygonaceae	Oxygonum	Oxygonum pterocarpum Osborne & Vollesen	Herb	endemic	DD	NS	2015	Tanzania: Sikonge District		https://doi.org/10.1007/s12225-015-9574-9
Angiosperms	Polygonaceae	Persicaria	Persicaria attenuata subsp. africana K.L.Wilson	Herb	NA	NE	NS	1990	Uganda: Tororo		https://doi.org/10.2307/4113867
Angiosperms	Rhamnaceae	Ziziphus	Ziziphus robertsoniana Beentje	Tree	endemic	EN	NS	1996	Kenya: Kwale District		http://www.jstor.org/stable/4118760
Angiosperms	Rosaceae	Rubus	Rubus chapmanianus Kupicha	Liana	near-endemic	NE	NS	1975	Tanzania; Uganda		https://agris.fao.org/agris-search/search.do?recordID=US201302494526
Angiosperms	Rubiaceae	Aidia	Aidia crassifolia S. E. Dawson & Gereau	Tree	endemic	EN	NS	2010	Tanzania: Tanga Region, Korogwe Distirct		https://doi.org/10.3417/2009110
Angiosperms	Rubiaceae	Aidia	Aidia abeidii S. E. Dawson & Gereau	Tree	near-endemic	VU	NS	2010	Tanzania: Pwani Region, Bagamoyo District; Kenya		https://doi.org/10.3417/2009110
Angiosperms	Rubiaceae	Didymosalpinx	Didymosalpinx callianthus J.E.Burrows & S.M.Burrows	Shrub	near-endemic	EN	NS	2010	Tanzania		https://doi.org/10.4102/abc.v40i2.221
Angiosperms	Rubiaceae	Keetia	Keetia davidii Bridson & Cheek	Shrub	endemic	EN	NS	2019	Tanzania: Kilosa District, Ukaguru Mountains		doi: 10.26492/gbs71(suppl. 2).2
Angiosperms	Rubiaceae	Keetia	Keetia mwasumbii Bridson & Cheek	Shrub	endemic	CR	NS	2019	Tanzania: Ulanga District, Kwriro Forest Reserve		doi: 10.26492/gbs71(suppl. 2).2
Angiosperms	Rubiaceae	Keetia	Keetia semsei Bridson & Cheek	Shrub	endemic	CR	NS	2019	Tanzania: Morogoro District, Shikurufumi Forest Reserve		doi: 10.26492/gbs71(suppl. 2).2
Angiosperms	Rubiaceae	Oxyanthus	Oxyanthus strigosus Bridson & J.E.Burrows	Shrub	near-endemic	EN	NS	2018	Tanzania		https://www.ipni.org/n/77186947-1
Angiosperms	Rubiaceae	Oxyanthus	Oxyanthus biflorus J.E.Burrows & S.M.Burrows	Shrub	near-endemic	EN	NS	2010	Tanzania		https://doi.org/10.4102/abc.v40i2.221
Angiosperms	Rubiaceae	Vangueriopsis	Vangueriopsis shimbaensis A.P.Davis & Q.Luke	Tree	endemic	CR	NS	2010	Kenya: Kwale District		https://doi.org/10.1111/j.1756-1051.2010.00946.x
Angiosperms	Rubiaceae	Lasianthus	Lasianthus kilimandscharicus subsp. glabrescens Jannerup	Shrub	NA	NE	NS	2003	Kenya; Uganda; Tanzania		https://doi.org/10.1111/j.1756-1051.2003.tb00445.x
Angiosperms	Rubiaceae	Keetia	Keetia lukei Bridson	Shrub	endemic	EN	NS	1994	Kenya: Coast Kwale Kwale		https://doi.org/10.2307/4118075
Angiosperms	Rubiaceae	Pauridiantha	Pauridiantha hirsuta Ntore	Shrub	endemic	NE	NS	2008	Tanzania: Udzungwa Mountains		https://www.gbif.org/species/3848435
Angiosperms	Rubiaceae	Lasianthus	Lasianthus pedunculatus subsp. angustisepalus Jannerup	Shrub	endemic	NE	NS	2003	Tanzania: Udzungwa Mountains		https://doi.org/10.1111/j.1756-1051.2003.tb00445.x
Angiosperms	Rubiaceae	Tarenna	Tarenna bridsoniana Degreef	Shrub	endemic	NE	NS	2006	Tanzania: Lindi Province		https://www.gbif.org/occurrence/237346846
Angiosperms	Rubiaceae	Rytigynia	Rytigynia dichasialis Lantz & Gereau	Shrub	endemic	NE	NS	2005	Tanzania: Tanga Region, Muheza Dist.		https://www.jstor.org/stable/3393345
Angiosperms	Rubiaceae	Coffea	Coffea bridsoniae A.P.Davis & Mvungi	Shrub	endemic	EN	NS	2004	Tanzania: Muheza district, Tanga region		https://doi.org/10.1111/j.1095-8339.2004.00328.x
Angiosperms	Rubiaceae	Coffea	Coffea kihansiensis A.P.Davis & Mvungi	Shrub	endemic	CR	NS	2004	Tanzania: Morogoro region, Kilombero district		https://doi.org/10.1111/j.1095-8339.2004.00328.x
Angiosperms	Rubiaceae	Chassalia	Chassalia christineae Thulin & S.Mankt.	Shrub	endemic	NE	NS	2004	Tanzania: Morogoro Distr., Nguru Mts		https://doi.org/10.1111/j.1756-1051.2003.tb00381.x
Angiosperms	Rubiaceae	Chassalia	Chassalia bonifacei Thulin & S.Mankt.	Shrub	endemic	NE	NS	2004	Tanzania: Morogoro Distr., Nguru Mts		https://doi.org/10.1111/j.1756-1051.2003.tb00381.x
Angiosperms	Rubiaceae	Chassalia	Chassalia lukwangulensis Thulin	Shrub	endemic	LC	NS	2004	Tanzania: Morogoro Distr., Nguru Mts		https://doi.org/10.1111/j.1756-1051.2003.tb00381.x
Angiosperms	Rubiaceae	Pauridiantha	Pauridiantha udzungwaensis Ntore & Dessein	Shrub	endemic	EN	NS	2003	Tanzania: Udzungwa Mts.		https://sciencepress.mnhn.fr/sites/default/files/articles/pdf/a2003n1a7.pdf
Angiosperms	Rubiaceae	Pauridiantha	Pauridiantha coalescens Ntore & Dessein	Shrub	endemic	LC	NS	2003	Tanzania: Udzungwa Mts.		https://sciencepress.mnhn.fr/sites/default/files/articles/pdf/a2003n1a7.pdf
Angiosperms	Rubiaceae	Pavetta	Pavetta roseostellata Bridson	Shrub	endemic	NE	NS	2001	Tanzania: Iringa Distict		https://doi.org/10.2307/4117685
Angiosperms	Rubiaceae	Pavetta	Pavetta matumbiensis Bridson	Shrub	endemic	CR	NS	2001	Tanzania: Rufiji District		https://doi.org/10.2307/4117685
Angiosperms	Rubiaceae	Pavetta	Pavetta bidgoodiae Bridson	Shrub	endemic	NE	NS	2001	Tanzania: Mapanda District		https://doi.org/10.2307/4117685
Angiosperms	Rubiaceae	Pavetta	Pavetta diversipunctata Bridson	Shrub	endemic	EN	NS	2001	Tanzania: Lindi Province		https://doi.org/10.2307/4117685
Angiosperms	Rubiaceae	Pavetta	Pavetta delicatifolia Bridson	Shrub	endemic	VU	NS	2001	Tanzania: Iringa Distr., Kitemele Forest Reserve		https://doi.org/10.2307/4117685
Angiosperms	Rubiaceae	Pavetta	Pavetta pocsii Bridson	Shrub	endemic	EN	NS	2001	Tanzania: Ulanga Distr., Mahenge Plateau		https://doi.org/10.2307/4117685
Angiosperms	Rubiaceae	Pavetta	Pavetta indigotica Bridson	Shrub	endemic	NE	NS	2001	Tanzania: Kigoma Distr.		https://doi.org/10.2307/4117685
Angiosperms	Rubiaceae	Pavetta	Pavetta abyssinica subsp. viridiflora Bridson	Shrub	endemic	NE	NS	2001	Tanzania: Morogoro Distr.		https://doi.org/10.2307/4117685
Angiosperms	Rubiaceae	Pavetta	Pavetta micropunctata Bridson	Shrub	near-endemic	DD	NS	2001	Tanzania: Masasi Distr.		https://doi.org/10.2307/4117685
Angiosperms	Rubiaceae	Pavetta	Pavetta lulandoensis Bridson	Shrub	endemic	LC	NS	2001	Tanzania: Iringa Distr., Lulando Forest		https://doi.org/10.2307/4117685
Angiosperms	Rubiaceae	Ixora	Ixora hartiana De Block	Shrub	near-endemic	NE	NS	1998	Tanzania		https://doi.org/10.2307/2666558
Angiosperms	Rubiaceae	Coffea	Coffea kimbozensis Bridson	Shrub	endemic	CR	NS	1994	Tanzania: Morogoro District		https://doi.org/10.2307/4110270
Angiosperms	Rubiaceae	Coffea	Coffea lulandoensis Bridson	Shrub	endemic	VU	NS	1994	Tanzania: Iringa District		https://doi.org/10.2307/4110270
Angiosperms	Rubiaceae	Coffea	Coffea schliebenii Bridson	Shrub	near-endemic	VU	NS	1994	Tanzania: Lindi District		https://doi.org/10.2307/4110270
Angiosperms	Rubiaceae	Coffea	Coffea pocsii Bridson	Shrub	endemic	EN	NS	1994	Tanzania: Morogoro District, Kitulangha		https://doi.org/10.2307/4110270
Angiosperms	Rubiaceae	Coffea	Coffea costatifructa Bridson	Shrub	endemic	EN	NS	1994	Tanzania: Rufiji District		https://doi.org/10.2307/4110270
Angiosperms	Rubiaceae	Cladoceras	Cladoceras rovumense I.Darbysh., J.E.Burrows & Q.Luke	Tree	near-endemic	EN	NS	2022	Tanzania: Lindi Region, Rondo Plateau, Rondo Forest Reserve		https://doi.org/10.5852/ejt.2022.833.1883
Angiosperms	Rubiaceae	Tricalysia	Tricalysia semidecidua Bridson	Shrub	near-endemic	VU	NR	2003	Tanzania		https://powo.science.kew.org/taxon/urn:lsid:ipni.org:names:60426832-2
Angiosperms	Rutaceae	Vepris	Teclea borenensis M.G.Gilbert	Tree	near-endemic	DD	NS	1986	Kenya: Northern Frontier District	Vepris borenensis (M.G.Gilbert) Mziray	https://doi.org/10.1111/j.1756-1051.1986.tb00869.x
Angiosperms	Rutaceae	Vepris	Vepris udzungwa Cheek	Tree	endemic	VU	NS	2022	Tanzania: Udzungwa Mts		https://doi.org/10.1101/2022.07.16.500287
Angiosperms	Rutaceae	Vepris	Vepris lukei Cheek	Tree	endemic	VU	NS	2022	Tanzania: Udzungwa Mts		https://doi.org/10.1101/2022.07.16.500287
Angiosperms	Rutaceae	Vepris	Vepris robertsoniae Q.Luke	Shrub	endemic	VU	NS	2022	Kenya: Lamu, Kilifi and KwaleCounties		https://doi.org/10.1101/2022.07.16.500287
Angiosperms	Salicaceae	Dovyalis	Dovyalis keniensis E. V. Williams	Shrub	endemic	VU	NS	2017	Kenya: Coastal Province		https://doi.org/10.1007/s12225-017-9723-4
Angiosperms	Sapotaceae	Neohemsleya	Neohemsleya usambarensis T.D.Penn.	Tree	endemic	VU	NS	1991	Tanzania: Lushoto District		https://www.biodiversitylibrary.org/page/38692957
Angiosperms	Sapotaceae	Omphalocarpum	Omphalocarpum strombocarpum Y.B.Harv. & Lovett	Tree	endemic	EN	NS	1999	Tanzania: Kilombero District		https://www.jstor.org/stable/4111038
Angiosperms	Thymelaeaceae	Peddiea	Peddiea thulinii Temu	Shrub	endemic	NE	NS	1989	Tanzania: Ukaguru Mts		https://doi.org/10.1111/j.1756-1051.1989.tb01018.x
Angiosperms	Triuridaceae	Kihansia	Kihansia lovettii Cheek	Herb	endemic	CR	NS	2003	Tanzania: Kihansi R. Gorge, Southern Udzungwa Escarpment		https://www.jstor.org/stable/4111207
Angiosperms	Triuridaceae	Kupea	Kupea jonii Cheek	Herb	endemic	CR	NS	2004	Tanzania: Southern Udzungwa Escarpment		http://www.jstor.org/stable/4111207
Angiosperms	Urticaceae	Pilea	Pilea nguruensis Friis & I.Darbysh	Herb	endemic	LC	NS	2015	Tanzania: Morogoro District, Mvomero, Nguru South Forest Reserve		https://doi.org/10.1007/s12225-015-9573-x
Angiosperms	Urticaceae	Parietaria	Parietaria ruwenzoriensis subsp. keniensis Gebauer	Herb	near-endemic	NE	NS	1994	Kenya: Mt. Kenya; Tanzania		https://doi.org/10.1111/j.1756-1051.1994.tb00644.x
Angiosperms	Velloziaceae	Xerophyta	Xerophyta tanzaniana Behnke	Herb	near-endemic	NE	NS	2013	Tanzania:Masasi District		https://doi.org/10.1111/boj.12018
Angiosperms	Vitaceae	Cyphostemma	Cyphostemma uwanda Verdc.	Herb	endemic	NE	NS	2003	Tanzania: Ngorongoro Conservation Area, near Kakesio, Ngarus		https://doi.org/10.2307/4120637
Angiosperms	Xyridaceae	Xyris	Xyris ornithoptera Lock	Herb	endemic	NE	NS	2002	Tanzania: Mpanda Distr.		http://www.jstor.org/stable/4111123
Angiosperms	Xyridaceae	Xyris	Xyris mallocephala Lock	Herb	endemic	NE	NS	2002	Tanzania: Mpanda Distr.		http://www.jstor.org/stable/4111123
Angiosperms	Xyridaceae	Xyris	Xyris mentiens Lock	Herb	endemic	NE	NS	2002	Tanzania: Mpanda Distr.		http://www.jstor.org/stable/4111123
Angiosperms	Xyridaceae	Xyris	Xyris porphyrea Lock	Herb	endemic	NE	NS	2002	Tanzania: Mpanda Distr.		http://www.jstor.org/stable/4111123
Gymnosperms	Zamiaceae	Encephalartos	Encephalartos tegulaneus subsp. powysii Miringu & Beentje	Cycad	endemic	CR	NS	1999	Kenya: Meru District		https://doi.org/10.2982/0012-8317(1999)88[35:ETSPZA]2.0.CO;2
Gymnosperms	Zamiaceae	Encephalartos	Encephalartos delucanus Malaisse, Sclavo & Crosiers	Cycad	endemic	EN	NS	1992	Tanzania: Western Province		https://www.jstor.org/stable/3668277
Gymnosperms	Zamiaceae	Encephalartos	Encephalartos macrostrobilus Scott Jones & Wynants	Cycad	endemic	EN	NS	1997	Uganda: Madi area		https://www.ipni.org/n/995795-1
Gymnosperms	Zamiaceae	Encephalartos	Encephalartos kanga Pócs & Q.Luke	Cycad	endemic	CR	NS	2008	Tanzania: Morogoro Region, Mvomero District		https://doi.org/10.2982/0012-8317(2007)96[193:ANSOEZ]2.0.CO;2
Gymnosperms	Zamiaceae	Encephalartos	Encephalartos voiensis A.Moretti, D.W.Stev. & Sclavo	Cycad	endemic	EN	NS	1989	Kenya: Mlilonyi Hill		https://www.jstor.org/stable/2399660
Gymnosperms	Zamiaceae	Encephalartos	Encephalartos successibus Vorster	Cycad	endemic	CR	NS	1995	Uganda : Mpanga River falls		https://doi.org/10.1016/S0254-6299(15)30557-3
Gymnosperms	Zamiaceae	Encephalartos	Encephalartos imbricans Vorster	Cycad	endemic	CR	NS	1995	Uganda: Mpanga River falls		https://www.jstor.org/stable/3391971
Gymnosperms	Zamiaceae	Encephalartos	Encephalartos ituriensis Bamps & Lisowski	Cycad	near-endemic	VU	NR	1990	Uganda		https://doi.org/10.21135/893273507.016
Angiosperms	Zingiberaceae	Aframomum	Aframomum spiroligulatum Lock & A.D.Poulsen	Herb	near-endemic	EN	NS	1997	Uganda: Bushenyi (Ankole) Distr.		https://doi.org/10.2307/4110289
Angiosperms	Zingiberaceae	Aframomum	Aframomum uniflorum Lock & A.D.Poulsen	Herb	near-endemic	EN	NS	1997	Uganda: Masindi District		https://doi.org/10.2307/4110289
Angiosperms	Costaceae	Costus	Costus foliaceus Lock & A.D.Poulsen	Herb	endemic	EN	NS	1997	Uganda: Rukungiri (Kigezi) Distr.		https://doi.org/10.2307/4110289
Angiosperms	Zingiberaceae	Siphonochilus	Siphonochilus parvus Lock	Herb	near-endemic	NE	NS	1991	Tanzania: Mbeya District		https://www.jstor.org/stable/4110593
Angiosperms	Zygophyllaceae	Balanites	Balanites rotundifolia var. setulifer Sands	Shrub	endemic	NE	NS	2001	Kenya: Coast Province, Tana River District		https://doi.org/10.2307/4119431
* New and newly recorded taxa: species was documented after the publication of the section which was belongs at the flora of Tropical East Africa Cells with red color: New taxa were assigned in different IUCN category according to literature

## Sheet: New and newly recorded genera i
New and newly recorded genera in tropical East Africa
Family	Genus	New genera（NG）or Newly Recorded Genera（NRG）	Published Year	Distribution country	Data sources
Asteraceae	Calyptocarpus Less.	NRG	2020	Kenya	https://doi.org/10.11646/phytotaxa.441.1.6
Asteraceae	Hoffmannanthus H. Rob., S.C. Keeley & Skvarla	NG	2014	Kenya、Tanzania、Uganda	https://doi.org/10.3897/phytokeys.39.7624
Asteraceae	Jeffreycia H. Rob., S.C. Keeley & Skvarla	NG	2014	Kenya、Tanzania	https://doi.org/10.3897/phytokeys.39.7624
Annonaceae	Mwasumbia Couvreur & D. M. Johnson	NG	2009	Tanzania	https://doi.org/10.1600/036364409788606398
Orchidaceae	Kylicanthe Descourvières, Stévart & Droissart	NG	2018	Kenya、Tanzania、Uganda	https://doi.org/10.11646/phytotaxa.373.2.1
Melastomataceae	Argyrella Naudin	NRG		Kenya、Tanzania、Uganda	https://powo.science.kew.org/taxon/urn:lsid:ipni.org:names:26176-1
Orchidaceae	Gastrodia R.Br.	NRG		Rwanda	https://www.ipni.org/n/29530-1
Aspleniaceae	Hymenasplenium Hayata	NRG		Kenya、Tanzania、Uganda	https://www.ipni.org/n/17334580-1
Fabaceae	Hypseochloa C.E.Hubb.	NRG		Tanzania	https://www.ipni.org/n/18262-1
Annonaceae	Lukea Gosline & Cheek	NG	2021	Kenya、Tanzania	https://doi.org/10.1101/2021.05.14.444227
Annonaceae	Mischogyne Exell	NRG		Tanzania	https://www.ipni.org/n/2074-1
Phyllanthaceae	Moeroris Raf.	NRG		Kenya、Tanzania、Uganda	https://doi.org/10.11646/phytotaxa.540.1.1
Apiaceae	Normantha P.J.D.Winter & B-E.van Wyk	NG	2017	Tanzania	https://doi.org/10.11646/phytotaxa.298.1.7
Acanthaceae	Kenyacanthus I.Darbysh. & Kiel	NG	2019	Kenya	https://doi.org/10.1007/s12225-019-9828-z
Cyperaceae	Zulustylis Muasya	NG	2020	Tanzania	https://doi.org/10.1016/j.sajb.2019.11.027
* New and newly recorded genera: taxon was documented after the publication of the section which was belongs at the flora of Tropical East Africa
